# Supplementary material for: (2,2′-Bipyridine-κ2 N,N′)hydroxido[N-(4-tolyl­sulfonyl)­alaninato-κ2 N,O 1]copper(II) hemihydrate
Source: Acta Crystallogr Sect E Struct Rep Online. 2010 Sep 30;66(Pt 10):m1312. doi: 10.1107/S1600536810037529 (PMC2983414; doi:10.1107/S1600536810037529)
Supplement: Supplementary file 1 [file e-66-m1312-sup1.cif]

##############################################################################
###                                                                        ###
###        Electronic paper (Acta Crystallographica Section E)             ###
###                                                                        ###
##############################################################################
#                                                                            #
# This CIF contains the data in a paper accepted for publication in Acta     #
# Crystallographica Section E. It conforms to the requirements of Notes      #
# for Authors for Section E, and has been peer reviewed under the auspices   #
# of the IUCr Commission on Journals.                                        #
#                                                                            #
# Full details of the Crystallographic Information File format               #
# are given in the paper "The Crystallographic Information File (CIF):       #
# a New Standard Archive File for Crystallography" by S. R. Hall, F. H.      #
# Allen and I. D. Brown [Acta Cryst. (1991), A47, 655-685].                  #
#                                                                            #
# The current version of the core CIF dictionary is obtainable from          #
# ftp://ftp.iucr.org/pub/cif_core.dic. The current version number is 2.4.    #
#                                                                            #
# Software is freely available for graphical display of the structure(s) in  #
# this CIF.  For information consult the CIF home page http://www.iucr.org/  #
# cif/home.html                                                              #
#                                                                            #
# This file may be used for bona fide research purposes within the           #
# scientific community so long as proper attribution is given to the journal # 
# article from which it was obtained.                                        #
#                                                                            #
##############################################################################
                                             
data_global
_audit_creation_method     'form.cif (version 2.0)'
_journal_data_validation_number     ?
_journal_date_recd_electronic     2010-09-01
_journal_date_accepted     2010-09-19
_journal_name_full     'Acta Crystallographica, Section E'
_journal_year     2010
_journal_volume     66
_journal_issue     10
_journal_page_first     m1312
_journal_page_last     m1312
_journal_paper_category     QM
_journal_coeditor_code     IM2227
_publ_contact_author_name     'Miao-Ling Huang'
_publ_contact_author_address
;
      Department of Chemistry and Science of life
      Quanzhou Normal University
      Fujian 362000
      China
;
_publ_contact_author_email     'hml301@163.com'
_publ_contact_author_fax     '86 595 22919972'
_publ_contact_author_phone     '86 15060805088'
_publ_section_title
;\
(2,2'-Bipyridine-\k^2^<i>N</i>,<i>N</i>')hydroidxo[<i>N</i>-(4-\
tolylsulfonyl)alaninato-\k^2^<i>N</i>,<i>O</i>^1^]copper(II) hemihydrate
;
loop_
    _publ_author_name
    _publ_author_footnote
    _publ_author_address
    'Huang, Miao-Ling' ?
;
Department of Chemistry and Science of Life
Quanzhou Normal University
Fujian 362000
People's Republic of China
;
data_I
_audit_creation_method     SHELXL-97
_chemical_name_systematic
;
(2,2'-Bipyridine-\k^2^<i>N</i>,<i>N</i>')hydroidxo[<i>N</i>-(4-
tolylsulfonyl)alaninato-\k^2^<i>N</i>,<i>O</i>^1^]copper(II) hemihydrate
;
_chemical_name_common     ?
_chemical_formula_moiety     '2(C20 H21 Cu N3 O5 S), H2 O'
_chemical_formula_sum     'C40 H44 Cu2 N6 O11 S2'
_chemical_formula_iupac     '[Cu (C10 H12 N O4 S) (O H) (C10 H8 N2)] , 0.5H2 O'
_chemical_formula_weight     976.01
_chemical_melting_point     ?
_symmetry_cell_setting     triclinic
_symmetry_space_group_name_H-M     'P -1   '
_symmetry_space_group_name_Hall     '-P 1'
loop_
    _symmetry_equiv_pos_as_xyz
    'x, y, z'
    '-x, -y, -z'
_cell_length_a     7.7246(13)
_cell_length_b     8.3637(14)
_cell_length_c     16.908(3)
_cell_angle_alpha     103.484(8)
_cell_angle_beta     95.034(6)
_cell_angle_gamma     99.656(5)
_cell_volume     1038.0(3)
_cell_formula_units_Z     1
_cell_measurement_reflns_used     1327
_cell_measurement_theta_min     2.11
_cell_measurement_theta_max     23.17
_cell_measurement_temperature     291(2)
_exptl_crystal_description     block
_exptl_crystal_colour     blue
_exptl_crystal_size_max     0.26
_exptl_crystal_size_mid     0.22
_exptl_crystal_size_min     0.20
_exptl_crystal_density_diffrn     1.561
_exptl_crystal_density_meas     ?
_exptl_crystal_density_method     'not measured'
_exptl_crystal_F_000     504
_exptl_absorpt_coefficient_mu     1.193
_exptl_absorpt_correction_type     multi-scan
_exptl_absorpt_process_details     '(SADABS; Sheldrick, 2003)'
_exptl_absorpt_correction_T_min     0.7467
_exptl_absorpt_correction_T_max     0.7963
_exptl_special_details
;
;
_diffrn_ambient_temperature     291(2)
_diffrn_radiation_type     'MoK\a'
_diffrn_radiation_wavelength     0.71075
_diffrn_radiation_source     'sealed tube'
_diffrn_radiation_monochromator     'graphite'
_diffrn_measurement_device_type     'Bruker SMART APEX CCD'
_diffrn_measurement_method     'phi and omega scans'
_diffrn_detector_area_resol_mean     ?
_diffrn_reflns_number     9560
_diffrn_reflns_av_R_equivalents     0.0348
_diffrn_reflns_av_sigmaI/netI     0.0443
_diffrn_reflns_theta_min     3.09
_diffrn_reflns_theta_max     26.00
_diffrn_reflns_theta_full     26.00
_diffrn_measured_fraction_theta_max     0.997
_diffrn_measured_fraction_theta_full     0.997
_diffrn_reflns_limit_h_min     -9
_diffrn_reflns_limit_h_max     9
_diffrn_reflns_limit_k_min     -10
_diffrn_reflns_limit_k_max     10
_diffrn_reflns_limit_l_min     -20
_diffrn_reflns_limit_l_max     20
_diffrn_standards_number     ?
_diffrn_standards_interval_count     ?
_diffrn_standards_interval_time     ?
_diffrn_standards_decay_%     ?
_refine_special_details
;
Refinement of <i>F</i>^2^ against ALL reflections. The weighted <i>R</i>-factor
<i>wR</i> and goodness of fit <i>S</i> are based on <i>F</i>^2^, conventional
<i>R</i>-factors <i>R</i> are based on <i>F</i>, with <i>F</i> set to zero for
negative <i>F</i>^2^. The threshold expression of <i>F</i>^2^ >
\s(<i>F</i>^2^) is used only for calculating <i>R</i>-factors(gt) <i>etc</i>.
and is not relevant to the choice of reflections for refinement.
<i>R</i>-factors based on <i>F</i>^2^ are statistically about twice as large
as those based on <i>F</i>, and <i>R</i>- factors based on ALL data will be
even larger.
;
_reflns_number_total     4072
_reflns_number_gt     3422
_reflns_threshold_expression     >2sigma(I)
_refine_ls_structure_factor_coef     Fsqd
_refine_ls_matrix_type     full
_refine_ls_R_factor_all     0.0613
_refine_ls_R_factor_gt     0.0503
_refine_ls_wR_factor_gt     0.1139
_refine_ls_wR_factor_ref     0.1175
_refine_ls_goodness_of_fit_ref     1.090
_refine_ls_restrained_S_all     1.090
_refine_ls_number_reflns     4072
_refine_ls_number_parameters     282
_refine_ls_number_restraints     0
_refine_ls_hydrogen_treatment     constr
_refine_ls_weighting_scheme     calc
_refine_ls_weighting_details
          'calc w=1/[\s^2^(Fo^2^)+(0.056P)^2^+0.9038P] where P=(Fo^2^+2Fc^2^)/3'
_atom_sites_solution_hydrogens     geom
_atom_sites_solution_primary     direct
_atom_sites_solution_secondary     difmap
_refine_ls_shift/su_max     0.000
_refine_ls_shift/su_mean     0.000
_refine_diff_density_max     0.313
_refine_diff_density_min     -0.607
_refine_ls_extinction_method     none
_refine_ls_extinction_coef     ?
loop_
    _atom_type_symbol
    _atom_type_description
    _atom_type_scat_dispersion_real
    _atom_type_scat_dispersion_imag
    _atom_type_scat_source
    'C' 'C' 0.0033 0.0016
                         'International Tables Vol C Tables 4.2.6.8 and 6.1.1.4'
    'H' 'H' 0.0000 0.0000
                         'International Tables Vol C Tables 4.2.6.8 and 6.1.1.4'
    'Cu' 'Cu' 0.3201 1.2651
                         'International Tables Vol C Tables 4.2.6.8 and 6.1.1.4'
    'N' 'N' 0.0061 0.0033
                         'International Tables Vol C Tables 4.2.6.8 and 6.1.1.4'
    'O' 'O' 0.0106 0.0060
                         'International Tables Vol C Tables 4.2.6.8 and 6.1.1.4'
    'S' 'S' 0.1246 0.1234
                         'International Tables Vol C Tables 4.2.6.8 and 6.1.1.4'
_computing_data_collection     'SMART (Bruker, 2001)'
_computing_cell_refinement     'SAINT (Bruker, 2003)'
_computing_data_reduction     'SAINT (Bruker, 2003)'
_computing_structure_solution     'SHELXS97 (Sheldrick, 2008)'
_computing_structure_refinement     'SHELXL97 (Sheldrick, 2008)'
_computing_molecular_graphics     'SHELXTL (Sheldrick, 2008)'
_computing_publication_material     'SHELXTL (Sheldrick, 2008)'
loop_
    _atom_site_type_symbol
    _atom_site_label
    _atom_site_fract_x
    _atom_site_fract_y
    _atom_site_fract_z
    _atom_site_U_iso_or_equiv
    _atom_site_adp_type
    _atom_site_calc_flag
    _atom_site_refinement_flags
    _atom_site_occupancy
    _atom_site_disorder_assembly
    _atom_site_disorder_group
    C C1 0.8537(6) 0.7675(5) 1.0458(3) 0.0446(10) Uani d . 1 . .
    H H1A 0.8253 0.8751 1.0463 0.067 Uiso calc R 1 . .
    H H1B 0.9785 0.7733 1.0442 0.067 Uiso calc R 1 . .
    H H1C 0.8221 0.7357 1.0944 0.067 Uiso calc R 1 . .
    C C2 0.7508(5) 0.6376(5) 0.9702(2) 0.0327(8) Uani d . 1 . .
    C C3 0.6895(5) 0.6833(4) 0.9015(2) 0.0294(7) Uani d . 1 . .
    H H3 0.7098 0.7959 0.9011 0.035 Uiso calc R 1 . .
    C C4 0.5956(5) 0.5611(4) 0.8307(2) 0.0302(7) Uani d . 1 . .
    H H4 0.5543 0.5932 0.7846 0.036 Uiso calc R 1 . .
    C C5 0.5672(5) 0.3958(4) 0.8318(2) 0.0322(8) Uani d . 1 . .
    C C6 0.6244(4) 0.3509(4) 0.9002(2) 0.0276(7) Uani d . 1 . .
    H H6 0.6030 0.2383 0.9005 0.033 Uiso calc R 1 . .
    C C7 0.7152(4) 0.4706(5) 0.9703(2) 0.0301(7) Uani d . 1 . .
    H H7 0.7515 0.4373 1.0168 0.036 Uiso calc R 1 . .
    C C8 0.7192(5) 0.1195(5) 0.7160(2) 0.0331(8) Uani d . 1 . .
    H H8 0.7711 0.2390 0.7363 0.040 Uiso d R 1 . .
    C C9 0.7325(4) 0.0635(4) 0.6227(2) 0.0245(7) Uani d . 1 . .
    C C10 0.3590(5) -0.3669(4) 0.4842(2) 0.0311(7) Uani d . 1 . .
    H H10 0.4303 -0.2851 0.4662 0.037 Uiso calc R 1 . .
    C C11 0.2866(5) -0.5203(4) 0.4283(2) 0.0311(7) Uani d . 1 . .
    H H11 0.3090 -0.5405 0.3741 0.037 Uiso calc R 1 . .
    C C12 0.1819(5) -0.6403(4) 0.4554(2) 0.0307(7) Uani d . 1 . .
    H H12 0.1304 -0.7431 0.4195 0.037 Uiso calc R 1 . .
    C C13 0.1538(5) -0.6068(4) 0.5363(2) 0.0335(8) Uani d . 1 . .
    H H13 0.0882 -0.6892 0.5562 0.040 Uiso calc R 1 . .
    C C14 0.2237(5) -0.4494(4) 0.5884(2) 0.0308(7) Uani d . 1 . .
    C C15 0.1929(5) -0.3953(4) 0.6758(2) 0.0291(7) Uani d . 1 . .
    C C16 0.0910(4) -0.5002(4) 0.7127(2) 0.0281(7) Uani d . 1 . .
    H H16 0.0389 -0.6098 0.6849 0.034 Uiso calc R 1 . .
    C C17 0.0697(5) -0.4334(5) 0.7946(2) 0.0327(8) Uani d . 1 . .
    H H17 0.0056 -0.4995 0.8234 0.039 Uiso calc R 1 . .
    C C18 0.1456(5) -0.2674(5) 0.8320(2) 0.0323(8) Uani d . 1 . .
    H H18 0.1302 -0.2208 0.8859 0.039 Uiso calc R 1 . .
    C C19 0.2419(6) -0.1734(5) 0.7903(3) 0.0430(9) Uani d . 1 . .
    H H19 0.2916 -0.0625 0.8167 0.052 Uiso calc R 1 . .
    C C20 0.8289(5) 0.0173(5) 0.7588(2) 0.0377(8) Uani d . 1 . .
    H H20A 0.8086 0.0345 0.8152 0.057 Uiso calc R 1 . .
    H H20B 0.9525 0.0536 0.7564 0.057 Uiso calc R 1 . .
    H H20C 0.7935 -0.0997 0.7316 0.057 Uiso calc R 1 . .
    Cu Cu1 0.40834(6) -0.10913(5) 0.64296(3) 0.02818(14) Uani d . 1 . .
    N N1 0.5361(4) 0.0872(4) 0.73658(18) 0.0323(7) Uani d . 1 . .
    H H1 0.5392 0.0526 0.7886 0.039 Uiso d R 1 . .
    N N2 0.2695(4) -0.2328(4) 0.71207(18) 0.0302(6) Uani d . 1 . .
    N N3 0.3297(4) -0.3336(4) 0.56173(18) 0.0302(6) Uani d . 1 . .
    O O1 0.5991(3) -0.0446(3) 0.58036(14) 0.0298(5) Uani d . 1 . .
    O O2 0.8679(3) 0.1135(3) 0.59456(15) 0.0328(6) Uani d . 1 . .
    O O3 0.2660(3) 0.1975(3) 0.76155(16) 0.0355(6) Uani d . 1 . .
    O O4 0.4630(3) 0.3327(3) 0.67763(15) 0.0322(5) Uani d . 1 . .
    O O5 0.1817(3) -0.0315(3) 0.57743(15) 0.0319(5) Uani d . 1 . .
    H H5A 0.1388 0.0337 0.6106 0.038 Uiso d R 1 . .
    O O6 0.5063(8) 1.0165(8) 0.9518(4) 0.0503(15) Uani d P 0.50 . .
    H H6B 0.5000 1.0000 1.0000 0.060 Uiso d SR 1 . .
    H H6D 0.4771 0.9212 0.9177 0.060 Uiso d PR 0.50 . .
    S S1 0.44638(12) 0.24873(11) 0.74314(5) 0.0321(2) Uani d . 1 . .
loop_
    _atom_site_aniso_label
    _atom_site_aniso_U_11
    _atom_site_aniso_U_22
    _atom_site_aniso_U_33
    _atom_site_aniso_U_12
    _atom_site_aniso_U_13
    _atom_site_aniso_U_23
    C1 0.042(2) 0.040(2) 0.043(2) -0.0102(18) -0.0012(18) 0.0100(18)
    C2 0.0366(19) 0.0306(18) 0.0273(17) 0.0091(15) 0.0026(14) -0.0010(14)
    C3 0.0304(17) 0.0294(17) 0.0227(16) -0.0004(14) 0.0140(13) -0.0040(13)
    C4 0.0275(17) 0.0338(18) 0.0271(17) 0.0042(14) 0.0057(14) 0.0037(14)
    C5 0.0303(18) 0.0304(18) 0.0337(19) 0.0025(14) 0.0049(15) 0.0060(15)
    C6 0.0241(16) 0.0260(16) 0.0373(18) 0.0122(13) 0.0121(14) 0.0088(14)
    C7 0.0218(16) 0.0362(19) 0.0317(18) 0.0051(14) 0.0021(13) 0.0084(15)
    C8 0.0291(18) 0.0352(19) 0.0274(17) 0.0028(15) -0.0038(14) -0.0019(15)
    C9 0.0251(16) 0.0242(16) 0.0264(16) 0.0077(13) 0.0047(13) 0.0082(13)
    C10 0.0328(18) 0.0312(18) 0.0251(17) 0.0039(14) 0.0048(14) 0.0002(14)
    C11 0.0390(19) 0.0258(16) 0.0319(18) 0.0165(15) 0.0114(15) 0.0044(14)
    C12 0.0270(17) 0.0282(17) 0.0327(18) -0.0008(14) 0.0083(14) 0.0024(14)
    C13 0.039(2) 0.0256(17) 0.0378(19) 0.0042(15) 0.0107(16) 0.0104(15)
    C14 0.0249(16) 0.0294(17) 0.0312(18) -0.0083(14) 0.0032(14) 0.0036(14)
    C15 0.0313(17) 0.0295(17) 0.0286(17) 0.0086(14) 0.0046(14) 0.0089(14)
    C16 0.0289(17) 0.0205(15) 0.0296(17) 0.0011(13) 0.0007(13) -0.0004(13)
    C17 0.0319(18) 0.0347(19) 0.0293(18) -0.0020(15) 0.0142(14) 0.0062(15)
    C18 0.0286(18) 0.040(2) 0.0255(17) 0.0112(15) 0.0065(14) -0.0026(15)
    C19 0.041(2) 0.038(2) 0.041(2) -0.0029(17) -0.0017(17) 0.0034(17)
    C20 0.035(2) 0.0343(19) 0.039(2) 0.0070(16) -0.0046(16) 0.0028(16)
    Cu1 0.0297(2) 0.0226(2) 0.0300(2) 0.00039(16) 0.00412(16) 0.00544(16)
    N1 0.0294(15) 0.0388(17) 0.0254(14) 0.0103(13) 0.0039(12) -0.0010(12)
    N2 0.0302(15) 0.0261(14) 0.0322(15) 0.0032(12) -0.0005(12) 0.0066(12)
    N3 0.0303(15) 0.0246(14) 0.0346(16) 0.0000(12) 0.0029(12) 0.0093(12)
    O1 0.0304(12) 0.0272(12) 0.0255(12) -0.0030(10) 0.0013(10) 0.0014(10)
    O2 0.0292(13) 0.0290(12) 0.0360(13) -0.0079(10) 0.0113(10) 0.0070(10)
    O3 0.0299(13) 0.0384(14) 0.0357(14) -0.0002(11) 0.0080(11) 0.0081(11)
    O4 0.0275(12) 0.0432(14) 0.0314(13) 0.0119(11) 0.0123(10) 0.0137(11)
    O5 0.0362(13) 0.0283(12) 0.0333(13) 0.0144(10) 0.0066(11) 0.0053(10)
    O6 0.045(3) 0.060(4) 0.054(4) 0.004(3) 0.020(3) 0.029(3)
    S1 0.0347(5) 0.0279(4) 0.0305(4) 0.0019(4) 0.0049(4) 0.0038(4)
_geom_special_details
;
All e.s.d.'s (except the e.s.d. in the dihedral angle between two l.s. planes)
are estimated using the full covariance matrix. The cell e.s.d.'s are taken
into account individually in the estimation of e.s.d.'s in distances, angles
and torsion angles; correlations between e.s.d.'s in cell parameters are only
used when they are defined by crystal symmetry. An approximate (isotropic)
treatment of cell e.s.d.'s is used for estimating e.s.d.'s involving l.s.
planes.
;
loop_
    _geom_bond_atom_site_label_1
    _geom_bond_atom_site_label_2
    _geom_bond_site_symmetry_2
    _geom_bond_distance
    _geom_bond_publ_flag
    C1 C2 . 1.526(5) ?
    C1 H1A . 0.9600 ?
    C1 H1B . 0.9600 ?
    C1 H1C . 0.9600 ?
    C2 C3 . 1.376(5) ?
    C2 C7 . 1.378(5) ?
    C3 C4 . 1.425(5) ?
    C3 H3 . 0.9300 ?
    C4 C5 . 1.367(5) ?
    C4 H4 . 0.9300 ?
    C5 C6 . 1.357(5) ?
    C5 S1 . 1.772(4) ?
    C6 C7 . 1.402(5) ?
    C6 H6 . 0.9300 ?
    C7 H7 . 0.9300 ?
    C8 N1 . 1.482(5) ?
    C8 C20 . 1.549(5) ?
    C8 C9 . 1.555(5) ?
    C8 H8 . 0.9792 ?
    C9 O2 . 1.236(4) ?
    C9 O1 . 1.284(4) ?
    C10 N3 . 1.323(5) ?
    C10 C11 . 1.398(5) ?
    C10 H10 . 0.9300 ?
    C11 C12 . 1.371(5) ?
    C11 H11 . 0.9300 ?
    C12 C13 . 1.375(5) ?
    C12 H12 . 0.9300 ?
    C13 C14 . 1.392(5) ?
    C13 H13 . 0.9300 ?
    C14 N3 . 1.347(4) ?
    C14 C15 . 1.493(5) ?
    C15 N2 . 1.361(4) ?
    C15 C16 . 1.375(5) ?
    C16 C17 . 1.401(5) ?
    C16 H16 . 0.9300 ?
    C17 C18 . 1.388(5) ?
    C17 H17 . 0.9300 ?
    C18 C19 . 1.351(6) ?
    C18 H18 . 0.9300 ?
    C19 N2 . 1.349(5) ?
    C19 H19 . 0.9300 ?
    C20 H20A . 0.9600 ?
    C20 H20B . 0.9600 ?
    C20 H20C . 0.9600 ?
    Cu1 O1 . 1.964(2) ?
    Cu1 N2 . 1.999(3) ?
    Cu1 N3 . 2.012(3) ?
    Cu1 N1 . 2.036(3) ?
    Cu1 O5 . 2.257(2) ?
    N1 S1 . 1.605(3) ?
    N1 H1 . 0.9871 ?
    O3 S1 . 1.470(3) ?
    O4 S1 . 1.447(3) ?
    O5 H5A . 0.8195 ?
    O6 O6 2_677 1.722(11) ?
    O6 H6B . 0.8612 ?
    O6 H6D . 0.8492 ?
loop_
    _geom_angle_atom_site_label_1
    _geom_angle_atom_site_label_2
    _geom_angle_atom_site_label_3
    _geom_angle_site_symmetry_1
    _geom_angle_site_symmetry_3
    _geom_angle
    _geom_angle_publ_flag
    C2 C1 H1A . . 109.5 ?
    C2 C1 H1B . . 109.5 ?
    H1A C1 H1B . . 109.5 ?
    C2 C1 H1C . . 109.5 ?
    H1A C1 H1C . . 109.5 ?
    H1B C1 H1C . . 109.5 ?
    C3 C2 C7 . . 118.5(3) ?
    C3 C2 C1 . . 121.5(3) ?
    C7 C2 C1 . . 120.0(3) ?
    C2 C3 C4 . . 121.1(3) ?
    C2 C3 H3 . . 119.4 ?
    C4 C3 H3 . . 119.4 ?
    C5 C4 C3 . . 119.0(3) ?
    C5 C4 H4 . . 120.5 ?
    C3 C4 H4 . . 120.5 ?
    C6 C5 C4 . . 120.0(3) ?
    C6 C5 S1 . . 122.6(3) ?
    C4 C5 S1 . . 117.3(3) ?
    C5 C6 C7 . . 121.4(3) ?
    C5 C6 H6 . . 119.3 ?
    C7 C6 H6 . . 119.3 ?
    C2 C7 C6 . . 120.0(3) ?
    C2 C7 H7 . . 120.0 ?
    C6 C7 H7 . . 120.0 ?
    N1 C8 C20 . . 107.7(3) ?
    N1 C8 C9 . . 113.9(3) ?
    C20 C8 C9 . . 106.9(3) ?
    N1 C8 H8 . . 109.8 ?
    C20 C8 H8 . . 109.3 ?
    C9 C8 H8 . . 109.0 ?
    O2 C9 O1 . . 124.2(3) ?
    O2 C9 C8 . . 120.9(3) ?
    O1 C9 C8 . . 114.7(3) ?
    N3 C10 C11 . . 122.5(3) ?
    N3 C10 H10 . . 118.8 ?
    C11 C10 H10 . . 118.8 ?
    C12 C11 C10 . . 118.4(3) ?
    C12 C11 H11 . . 120.8 ?
    C10 C11 H11 . . 120.8 ?
    C11 C12 C13 . . 119.2(3) ?
    C11 C12 H12 . . 120.4 ?
    C13 C12 H12 . . 120.4 ?
    C12 C13 C14 . . 119.9(3) ?
    C12 C13 H13 . . 120.1 ?
    C14 C13 H13 . . 120.1 ?
    N3 C14 C13 . . 120.4(3) ?
    N3 C14 C15 . . 114.9(3) ?
    C13 C14 C15 . . 124.6(3) ?
    N2 C15 C16 . . 124.9(3) ?
    N2 C15 C14 . . 113.0(3) ?
    C16 C15 C14 . . 122.1(3) ?
    C15 C16 C17 . . 116.5(3) ?
    C15 C16 H16 . . 121.7 ?
    C17 C16 H16 . . 121.7 ?
    C18 C17 C16 . . 119.1(3) ?
    C18 C17 H17 . . 120.4 ?
    C16 C17 H17 . . 120.4 ?
    C19 C18 C17 . . 120.0(3) ?
    C19 C18 H18 . . 120.0 ?
    C17 C18 H18 . . 120.0 ?
    N2 C19 C18 . . 123.1(4) ?
    N2 C19 H19 . . 118.4 ?
    C18 C19 H19 . . 118.4 ?
    C8 C20 H20A . . 109.5 ?
    C8 C20 H20B . . 109.5 ?
    H20A C20 H20B . . 109.5 ?
    C8 C20 H20C . . 109.5 ?
    H20A C20 H20C . . 109.5 ?
    H20B C20 H20C . . 109.5 ?
    O1 Cu1 N2 . . 159.44(11) ?
    O1 Cu1 N3 . . 91.52(11) ?
    N2 Cu1 N3 . . 80.58(12) ?
    O1 Cu1 N1 . . 86.23(11) ?
    N2 Cu1 N1 . . 96.46(12) ?
    N3 Cu1 N1 . . 164.93(12) ?
    O1 Cu1 O5 . . 100.11(10) ?
    N2 Cu1 O5 . . 98.22(11) ?
    N3 Cu1 O5 . . 85.79(11) ?
    N1 Cu1 O5 . . 109.28(11) ?
    C8 N1 S1 . . 111.6(3) ?
    C8 N1 Cu1 . . 103.8(2) ?
    S1 N1 Cu1 . . 111.98(16) ?
    C8 N1 H1 . . 108.8 ?
    S1 N1 H1 . . 110.9 ?
    Cu1 N1 H1 . . 109.5 ?
    C19 N2 C15 . . 116.3(3) ?
    C19 N2 Cu1 . . 127.5(3) ?
    C15 N2 Cu1 . . 116.2(2) ?
    C10 N3 C14 . . 119.5(3) ?
    C10 N3 Cu1 . . 124.9(2) ?
    C14 N3 Cu1 . . 115.2(2) ?
    C9 O1 Cu1 . . 115.1(2) ?
    Cu1 O5 H5A . . 109.6 ?
    O6 O6 H6D 2_677 . 107.0 ?
    H6B O6 H6D . . 107.0 ?
    O4 S1 O3 . . 116.61(15) ?
    O4 S1 N1 . . 116.92(16) ?
    O3 S1 N1 . . 105.54(16) ?
    O4 S1 C5 . . 105.06(16) ?
    O3 S1 C5 . . 107.62(16) ?
    N1 S1 C5 . . 104.07(17) ?
loop_
    _geom_torsion_atom_site_label_1
    _geom_torsion_atom_site_label_2
    _geom_torsion_atom_site_label_3
    _geom_torsion_atom_site_label_4
    _geom_torsion_site_symmetry_1
    _geom_torsion_site_symmetry_2
    _geom_torsion_site_symmetry_3
    _geom_torsion_site_symmetry_4
    _geom_torsion
    _geom_torsion_publ_flag
    C7 C2 C3 C4 . . . . -1.7(5) ?
    C1 C2 C3 C4 . . . . 179.1(3) ?
    C2 C3 C4 C5 . . . . -0.3(5) ?
    C3 C4 C5 C6 . . . . 1.6(5) ?
    C3 C4 C5 S1 . . . . 178.9(2) ?
    C4 C5 C6 C7 . . . . -0.9(5) ?
    S1 C5 C6 C7 . . . . -178.1(3) ?
    C3 C2 C7 C6 . . . . 2.4(5) ?
    C1 C2 C7 C6 . . . . -178.5(3) ?
    C5 C6 C7 C2 . . . . -1.1(5) ?
    N1 C8 C9 O2 . . . . 164.5(3) ?
    C20 C8 C9 O2 . . . . -76.6(4) ?
    N1 C8 C9 O1 . . . . -19.9(4) ?
    C20 C8 C9 O1 . . . . 98.9(3) ?
    N3 C10 C11 C12 . . . . -0.1(5) ?
    C10 C11 C12 C13 . . . . -0.9(5) ?
    C11 C12 C13 C14 . . . . 3.4(6) ?
    C12 C13 C14 N3 . . . . -4.9(6) ?
    C12 C13 C14 C15 . . . . 176.1(4) ?
    N3 C14 C15 N2 . . . . 3.8(5) ?
    C13 C14 C15 N2 . . . . -177.1(3) ?
    N3 C14 C15 C16 . . . . -178.6(3) ?
    C13 C14 C15 C16 . . . . 0.4(6) ?
    N2 C15 C16 C17 . . . . -1.6(5) ?
    C14 C15 C16 C17 . . . . -178.9(3) ?
    C15 C16 C17 C18 . . . . 2.2(5) ?
    C16 C17 C18 C19 . . . . -1.5(6) ?
    C17 C18 C19 N2 . . . . 0.1(6) ?
    C20 C8 N1 S1 . . . . 147.0(2) ?
    C9 C8 N1 S1 . . . . -94.7(3) ?
    C20 C8 N1 Cu1 . . . . -92.3(3) ?
    C9 C8 N1 Cu1 . . . . 26.1(3) ?
    O1 Cu1 N1 C8 . . . . -20.3(2) ?
    N2 Cu1 N1 C8 . . . . 139.2(2) ?
    N3 Cu1 N1 C8 . . . . 61.5(5) ?
    O5 Cu1 N1 C8 . . . . -119.7(2) ?
    O1 Cu1 N1 S1 . . . . 100.20(17) ?
    N2 Cu1 N1 S1 . . . . -100.27(18) ?
    N3 Cu1 N1 S1 . . . . -178.0(4) ?
    O5 Cu1 N1 S1 . . . . 0.8(2) ?
    C18 C19 N2 C15 . . . . 0.6(6) ?
    C18 C19 N2 Cu1 . . . . -180.0(3) ?
    C16 C15 N2 C19 . . . . 0.3(5) ?
    C14 C15 N2 C19 . . . . 177.8(3) ?
    C16 C15 N2 Cu1 . . . . -179.3(3) ?
    C14 C15 N2 Cu1 . . . . -1.8(4) ?
    O1 Cu1 N2 C19 . . . . 111.7(4) ?
    N3 Cu1 N2 C19 . . . . -179.7(3) ?
    N1 Cu1 N2 C19 . . . . 15.2(3) ?
    O5 Cu1 N2 C19 . . . . -95.4(3) ?
    O1 Cu1 N2 C15 . . . . -68.8(4) ?
    N3 Cu1 N2 C15 . . . . -0.3(2) ?
    N1 Cu1 N2 C15 . . . . -165.3(2) ?
    O5 Cu1 N2 C15 . . . . 84.1(2) ?
    C11 C10 N3 C14 . . . . -1.3(5) ?
    C11 C10 N3 Cu1 . . . . -173.6(3) ?
    C13 C14 N3 C10 . . . . 3.8(5) ?
    C15 C14 N3 C10 . . . . -177.1(3) ?
    C13 C14 N3 Cu1 . . . . 176.8(3) ?
    C15 C14 N3 Cu1 . . . . -4.1(4) ?
    O1 Cu1 N3 C10 . . . . -24.1(3) ?
    N2 Cu1 N3 C10 . . . . 175.0(3) ?
    N1 Cu1 N3 C10 . . . . -105.2(5) ?
    O5 Cu1 N3 C10 . . . . 76.0(3) ?
    O1 Cu1 N3 C14 . . . . 163.4(3) ?
    N2 Cu1 N3 C14 . . . . 2.5(3) ?
    N1 Cu1 N3 C14 . . . . 82.2(5) ?
    O5 Cu1 N3 C14 . . . . -96.6(3) ?
    O2 C9 O1 Cu1 . . . . 176.8(3) ?
    C8 C9 O1 Cu1 . . . . 1.3(4) ?
    N2 Cu1 O1 C9 . . . . -86.9(4) ?
    N3 Cu1 O1 C9 . . . . -153.6(2) ?
    N1 Cu1 O1 C9 . . . . 11.5(2) ?
    O5 Cu1 O1 C9 . . . . 120.4(2) ?
    C8 N1 S1 O4 . . . . 47.1(3) ?
    Cu1 N1 S1 O4 . . . . -68.8(2) ?
    C8 N1 S1 O3 . . . . 178.6(2) ?
    Cu1 N1 S1 O3 . . . . 62.71(19) ?
    C8 N1 S1 C5 . . . . -68.2(3) ?
    Cu1 N1 S1 C5 . . . . 175.89(16) ?
    C6 C5 S1 O4 . . . . -161.3(3) ?
    C4 C5 S1 O4 . . . . 21.4(3) ?
    C6 C5 S1 O3 . . . . 73.8(3) ?
    C4 C5 S1 O3 . . . . -103.5(3) ?
    C6 C5 S1 N1 . . . . -37.9(3) ?
    C4 C5 S1 N1 . . . . 144.8(3) ?
