# Supplementary material for: (2,2′-Bipyridine-κ2 N,N′)hydroxido[N-(4-tolyl­sulfonyl)­alaninato-κ2 N,O 1]copper(II) hemihydrate
Source: Acta Crystallogr Sect E Struct Rep Online. 2010 Sep 30;66(Pt 10):m1312. doi: 10.1107/S1600536810037529 (PMC2983414; doi:10.1107/S1600536810037529)
Supplement: Supplementary file 2 [file e-66-m1312-Isup2.hkl]

# 
# h,k,l, Fc-squared, Fo-squared, sigma(Fo-squared) and status flag 
# 
data_I
_shelx_title ' c         P-1' 
_shelx_refln_list_code          4 
_shelx_F_calc_maximum      147.92 
_exptl_crystal_F_000       504.00 
_reflns_d_resolution_high  0.8107 
 
loop_ 
 _symmetry_equiv_pos_as_xyz 
 'x, y, z' 
 '-x, -y, -z' 
 
_cell_length_a     7.7246 
_cell_length_b     8.3637 
_cell_length_c    16.9080 
_cell_angle_alpha 103.484 
_cell_angle_beta   95.034 
_cell_angle_gamma  99.656 
 
_shelx_F_squared_multiplier     1.000 
 
loop_ 
 _refln_index_h 
 _refln_index_k 
 _refln_index_l 
 _refln_F_squared_calc 
 _refln_F_squared_meas 
 _refln_F_squared_sigma 
 _refln_observed_status 
   2   0   0     1554.47     1577.44     23.83 o 
   3   0   0     1363.67     1383.55     79.91 o 
   4   0   0      249.91      267.76     26.21 o 
   5   0   0      557.17      495.56      5.37 o 
   6   0   0      927.95      872.50      7.98 o 
   7   0   0      910.14      833.63     21.00 o 
   8   0   0       38.98       45.42      9.72 o 
   9   0   0       87.16       92.43     13.03 o 
  -9   1   0       11.05       38.34     16.84 o 
  -8   1   0       28.52       40.44     10.90 o 
  -7   1   0     1104.42      963.70     23.77 o 
  -6   1   0      817.02      770.09     11.82 o 
  -5   1   0     1372.71     1388.31     24.39 o 
  -4   1   0      317.90      302.14     17.59 o 
  -3   1   0     1344.45     1452.66     59.76 o 
  -2   1   0     1978.72     2171.83     20.69 o 
  -1   1   0     5814.35     5493.21     69.95 o 
   1   1   0        6.13       10.84      3.46 o 
   2   1   0        9.54       20.55      6.00 o 
   3   1   0      128.31      170.05     11.20 o 
   4   1   0       85.06       73.09      7.20 o 
   5   1   0      121.68      139.24     13.31 o 
   6   1   0       23.95       28.76     15.92 o 
   7   1   0        6.51       14.45      9.41 o 
   8   1   0      190.88      189.08     37.56 o 
   9   1   0      116.53      123.76     14.89 o 
  -9   2   0       27.97       55.37     26.76 o 
  -8   2   0      325.34      335.38     11.73 o 
  -7   2   0        6.04        5.93      1.79 o 
  -6   2   0       83.91      115.97     27.25 o 
  -5   2   0       20.67       30.04      9.40 o 
  -4   2   0      840.34      781.20     13.56 o 
  -3   2   0      904.28      928.22     22.49 o 
  -2   2   0      202.65      183.81      7.26 o 
  -1   2   0     1265.12     1282.66     23.59 o 
   0   2   0      427.71      446.08     14.49 o 
   1   2   0     3407.08     3326.35    120.32 o 
   2   2   0      177.17      247.00     16.98 o 
   3   2   0      726.50      711.31     24.90 o 
   4   2   0     1886.99     1733.87     35.95 o 
   5   2   0      601.30      611.41     12.92 o 
   6   2   0      237.16      281.89     25.24 o 
   7   2   0      265.24      282.71     20.59 o 
   8   2   0      272.89      274.58     31.43 o 
  -9   3   0       80.63       91.27     22.96 o 
  -8   3   0       60.40       81.95     17.25 o 
  -7   3   0      171.88      167.53     28.67 o 
  -6   3   0     1521.83     1553.06     25.37 o 
  -5   3   0      376.07      401.39     23.33 o 
  -4   3   0      759.93      779.55     18.09 o 
  -3   3   0     4087.18     3797.42     13.86 o 
  -2   3   0     1754.51     1769.36     42.36 o 
  -1   3   0     4983.89     4756.71     89.74 o 
   0   3   0      102.34       96.61      6.70 o 
   1   3   0     1749.56     1620.26     84.08 o 
   2   3   0      699.48      672.29      8.66 o 
   3   3   0      687.03      635.76     23.78 o 
   4   3   0     1193.17     1372.92     19.61 o 
   5   3   0      559.20      549.84      6.29 o 
   6   3   0      340.96      329.61     12.16 o 
   7   3   0      113.42      102.17     26.25 o 
   8   3   0        3.27       24.60     30.24 o 
  -9   4   0        5.22        4.81      4.67 o 
  -8   4   0      221.45      236.94      6.86 o 
  -7   4   0       29.32       36.93      9.98 o 
  -6   4   0      172.59      166.82     11.24 o 
  -5   4   0      312.77      331.63     14.08 o 
  -4   4   0     1100.17      986.14     17.13 o 
  -3   4   0      671.35      615.01      6.22 o 
  -2   4   0       44.41       64.56     10.22 o 
  -1   4   0      146.83      198.88     12.51 o 
   0   4   0      558.75      608.12     15.83 o 
   1   4   0     1674.91     1769.15     23.13 o 
   2   4   0      281.24      279.26     17.30 o 
   3   4   0        0.62        7.76      7.52 o 
   4   4   0      243.99      262.61     47.03 o 
   5   4   0      918.10      852.89      6.81 o 
   6   4   0       28.68       31.67     40.81 o 
   7   4   0       18.96       20.04      9.62 o 
  -8   5   0        3.37        5.92      3.15 o 
  -7   5   0      379.34      388.07     16.69 o 
  -6   5   0      337.91      319.04     35.20 o 
  -5   5   0        9.03       16.42     19.36 o 
  -4   5   0       81.43       99.63     14.80 o 
  -3   5   0      458.77      469.91     14.87 o 
  -2   5   0     3838.57     3489.58     10.82 o 
  -1   5   0      797.59      769.46     15.24 o 
   0   5   0      568.44      590.91     10.11 o 
   1   5   0      731.92      681.63      8.84 o 
   2   5   0      263.65      284.24     13.62 o 
   3   5   0     2075.89     2159.82     52.21 o 
   4   5   0      704.76      739.46     24.19 o 
   5   5   0        3.03       27.62     20.08 o 
   6   5   0      178.98      185.25     14.03 o 
   7   5   0       23.27       21.02     43.54 o 
  -8   6   0      190.43      224.50     28.92 o 
  -7   6   0      747.65      679.74     31.15 o 
  -6   6   0      187.27      258.35     22.88 o 
  -5   6   0       63.18       74.47      2.16 o 
  -4   6   0       12.41       29.20     22.16 o 
  -3   6   0     1081.92     1016.38     14.00 o 
  -2   6   0      974.83      885.66      7.62 o 
  -1   6   0     1277.93     1346.54     61.47 o 
   0   6   0      549.59      547.38     32.20 o 
   1   6   0        0.26        1.12      5.10 o 
   2   6   0      110.19      177.91     14.41 o 
   3   6   0       37.69       59.70     10.22 o 
   4   6   0      391.81      363.64     25.87 o 
   5   6   0      318.18      303.58     16.82 o 
   6   6   0      182.95      207.39     11.78 o 
  -7   7   0      171.75      153.69     16.92 o 
  -6   7   0       12.22       25.31     15.88 o 
  -5   7   0      102.22      166.62     28.79 o 
  -4   7   0      118.70      135.61     25.94 o 
  -3   7   0      171.78      166.66     21.68 o 
  -2   7   0      318.24      377.98     20.89 o 
  -1   7   0      301.78      283.10     42.93 o 
   0   7   0      180.80      165.11     43.30 o 
   1   7   0       38.02       45.03     12.55 o 
   2   7   0      811.42      738.37     12.76 o 
   3   7   0      476.50      475.91     33.27 o 
   4   7   0        4.41       18.11     13.65 o 
   5   7   0       10.02       20.04     14.05 o 
  -7   8   0        5.64       14.83      6.42 o 
  -6   8   0        3.08       15.30     13.95 o 
  -5   8   0       84.43       77.59      7.07 o 
  -4   8   0      120.29      156.77     18.80 o 
  -3   8   0       40.80       56.74     14.65 o 
  -2   8   0      153.26      174.56     18.77 o 
  -1   8   0       38.69       60.50     11.39 o 
   0   8   0      621.07      593.86     17.86 o 
   1   8   0      233.56      275.40     25.14 o 
   2   8   0      724.35      639.41     15.93 o 
   3   8   0      468.24      428.01     42.18 o 
   4   8   0       99.85      104.81     18.86 o 
  -5   9   0      358.97      310.58     49.58 o 
  -4   9   0      212.06      216.45     13.81 o 
  -3   9   0      162.09      264.09     31.32 o 
  -2   9   0        2.09        9.20      9.71 o 
  -1   9   0      265.26      305.54     22.95 o 
   0   9   0      313.05      295.79     16.76 o 
   1   9   0      170.10      156.67     30.91 o 
   2   9   0       54.21       61.93     14.42 o 
  -2  10   0        6.77       13.07     10.65 o 
   1 -10   1       62.52       66.26     21.02 o 
   2 -10   1       25.84       24.46     11.73 o 
   3 -10   1       87.29       70.38      7.79 o 
  -2  -9   1        0.60        3.97      6.50 o 
  -1  -9   1      107.66      105.63     17.47 o 
   0  -9   1      131.27      119.70      4.31 o 
   1  -9   1      219.82      269.88     13.10 o 
   2  -9   1      492.25      434.47     12.02 o 
   3  -9   1       79.64       80.78     16.07 o 
   4  -9   1        2.51        3.08      1.64 o 
   5  -9   1        0.31        8.69     15.08 o 
  -4  -8   1      315.97      299.44      8.39 o 
  -3  -8   1      149.32      154.61     50.52 o 
  -2  -8   1        8.66       16.31      4.24 o 
  -1  -8   1      125.34      181.23     12.95 o 
   0  -8   1      197.10      199.85      8.79 o 
   1  -8   1      105.97       87.69      5.86 o 
   2  -8   1      112.24      118.90     14.76 o 
   3  -8   1        0.01        2.26      5.86 o 
   4  -8   1       23.23       41.47     13.57 o 
   5  -8   1       16.56       22.71      3.03 o 
   6  -8   1       31.31       29.59      4.15 o 
   7  -8   1       20.29       21.57     19.21 o 
  -5  -7   1       58.35       80.06     27.82 o 
  -4  -7   1        3.38       14.08     11.61 o 
  -3  -7   1      104.30      111.59     25.82 o 
  -2  -7   1      100.48       97.05      5.83 o 
  -1  -7   1       82.45       93.31      7.89 o 
   0  -7   1       10.68       12.94      2.99 o 
   1  -7   1       99.29      121.29     19.35 o 
   2  -7   1      275.56      283.14     16.89 o 
   3  -7   1      227.61      240.92     33.51 o 
   4  -7   1      133.69      189.65     20.17 o 
   5  -7   1      454.33      439.49     10.94 o 
   6  -7   1      128.52      151.06     22.48 o 
   7  -7   1      113.55       97.40      7.81 o 
  -6  -6   1       51.94       69.78     17.22 o 
  -5  -6   1       11.81       26.35     18.78 o 
  -4  -6   1      325.92      331.57     16.89 o 
  -3  -6   1      920.80      926.53     18.21 o 
  -2  -6   1      916.92      832.92     38.25 o 
  -1  -6   1      592.48      572.93     11.89 o 
   0  -6   1      188.78      184.56      6.62 o 
   1  -6   1       53.15       70.88     18.16 o 
   2  -6   1      213.31      283.13     20.78 o 
   3  -6   1     1735.77     1744.75     37.18 o 
   4  -6   1     1469.84     1297.76     18.96 o 
   5  -6   1       15.19       24.68      7.89 o 
   6  -6   1       12.37       21.86     14.79 o 
   7  -6   1        8.08        6.03      1.13 o 
   8  -6   1       70.83       83.46     20.20 o 
  -7  -5   1       61.36      138.97     41.42 o 
  -6  -5   1       50.10       58.06     10.84 o 
  -5  -5   1        1.26       10.22     13.71 o 
  -4  -5   1      347.26      366.53     21.92 o 
  -3  -5   1     2427.24     2291.02     92.37 o 
  -2  -5   1     1233.34     1206.78     52.80 o 
  -1  -5   1        6.09       16.42     14.90 o 
   0  -5   1      472.44      418.10     29.83 o 
   1  -5   1       79.87       95.03     16.72 o 
   2  -5   1     2253.11     2073.29     72.65 o 
   3  -5   1     1462.51     1419.61    107.87 o 
   4  -5   1        7.23       33.61     14.60 o 
   5  -5   1        6.44       12.08      8.15 o 
   6  -5   1      280.30      314.37     40.20 o 
   7  -5   1      201.76      193.40     21.63 o 
   8  -5   1        1.03        5.56     11.66 o 
  -7  -4   1       31.83       37.71      6.41 o 
  -6  -4   1      652.63      612.01     20.37 o 
  -5  -4   1       30.17       46.85     15.61 o 
  -4  -4   1     1952.41     1807.59     12.38 o 
  -3  -4   1      170.11      197.51     15.25 o 
  -2  -4   1       32.48       39.71      8.79 o 
  -1  -4   1     1440.31     1441.96     21.56 o 
   0  -4   1      917.68      919.37     28.24 o 
   1  -4   1       96.39      184.38     16.48 o 
   2  -4   1      296.79      290.52     13.45 o 
   3  -4   1      138.04      159.85     16.99 o 
   4  -4   1      329.29      353.74      8.59 o 
   5  -4   1      594.94      564.49     40.69 o 
   6  -4   1      639.82      649.61     14.72 o 
   7  -4   1      587.83      555.33     13.41 o 
   8  -4   1       44.52       64.37     24.61 o 
   9  -4   1        6.75       13.75     13.97 o 
  -8  -3   1        6.26       17.71      7.68 o 
  -7  -3   1       11.45        9.27     10.86 o 
  -6  -3   1      828.91      769.24     13.56 o 
  -5  -3   1      971.70      907.92     24.81 o 
  -4  -3   1        3.95        6.93      6.54 o 
  -3  -3   1        6.96        6.39      4.65 o 
  -2  -3   1     1152.46     1268.56     18.94 o 
  -1  -3   1     1385.94     1382.26    126.74 o 
   0  -3   1     1222.15     1465.47     27.53 o 
   1  -3   1     3689.28     3708.93     22.19 o 
   2  -3   1     1118.99     1232.60     12.02 o 
   3  -3   1      119.02      151.85      9.57 o 
   4  -3   1      751.64      738.55     14.99 o 
   5  -3   1      725.94      768.36     19.37 o 
   6  -3   1     1287.26     1202.23     95.35 o 
   7  -3   1      104.76      101.42     38.63 o 
   8  -3   1       53.07       50.30      4.94 o 
   9  -3   1       10.28       27.03     11.35 o 
  -8  -2   1      119.79      155.54     18.66 o 
  -7  -2   1      157.58      136.73     36.11 o 
  -6  -2   1      820.05      740.16     32.01 o 
  -5  -2   1     1091.90     1152.81     76.59 o 
  -4  -2   1        3.35       15.98     13.68 o 
  -3  -2   1      375.30      425.77     16.74 o 
  -2  -2   1      558.19      525.47      8.48 o 
  -1  -2   1     2029.09     2057.02     59.66 o 
   0  -2   1     1576.70     1529.63    103.31 o 
   1  -2   1     6776.57     6519.47     65.04 o 
   2  -2   1     9662.42     9077.48     11.16 o 
   3  -2   1     2433.06     2423.33     74.32 o 
   4  -2   1      227.98      252.73     11.69 o 
   5  -2   1        2.53        7.09      6.33 o 
   6  -2   1        7.69        9.52      6.69 o 
   7  -2   1      103.19      127.60     20.92 o 
   8  -2   1       92.61       77.14      8.70 o 
   9  -2   1      107.29      107.84     15.26 o 
  -9  -1   1       69.99       66.80     21.60 o 
  -8  -1   1      234.42      249.87     17.79 o 
  -7  -1   1        1.21        6.89      6.17 o 
  -6  -1   1       76.72       71.60     27.26 o 
  -5  -1   1        0.29        7.71      5.37 o 
  -4  -1   1      128.95      132.61     17.46 o 
  -3  -1   1       10.65       23.73      9.72 o 
  -2  -1   1     1611.53     1766.27     61.13 o 
  -1  -1   1      340.05      381.64     12.70 o 
   1  -1   1     8152.58     8012.41     31.71 o 
   2  -1   1    15087.76    14714.16     62.40 o 
   3  -1   1      383.98      408.94     16.21 o 
   4  -1   1      153.43      179.90     19.02 o 
   5  -1   1        8.90        7.41      2.47 o 
   6  -1   1      656.00      634.03     30.14 o 
   7  -1   1     1327.21     1210.64     76.22 o 
   8  -1   1      361.68      314.10     15.71 o 
   9  -1   1       97.48      130.03     23.36 o 
  -9   0   1       37.21       48.86      8.68 o 
  -8   0   1       15.75       26.47     10.29 o 
  -7   0   1        0.08        7.09      5.22 o 
  -6   0   1       69.14       92.54     26.49 o 
  -5   0   1     2827.93     2575.01     80.48 o 
  -4   0   1     3208.55     2974.84     22.12 o 
  -3   0   1      472.50      483.89     18.86 o 
  -2   0   1      100.81      111.30     13.51 o 
   1   0   1     4033.79     4112.70     27.76 o 
   2   0   1       75.70       94.72     16.76 o 
   3   0   1     1542.44     1467.97    114.35 o 
   4   0   1        1.99        1.14      6.46 o 
   5   0   1        0.35        5.95     17.39 o 
   6   0   1       42.28       57.80     13.99 o 
   7   0   1      111.09      114.44      6.49 o 
   8   0   1       23.78       30.25     11.80 o 
   9   0   1       10.96       10.31      9.00 o 
  -9   1   1      322.00      315.26     10.44 o 
  -8   1   1      188.96      178.52      9.04 o 
  -7   1   1       20.03       25.70      4.94 o 
  -6   1   1      370.29      379.23      9.65 o 
  -5   1   1     1527.38     1506.61     65.08 o 
  -4   1   1     3568.41     3377.59     59.43 o 
  -3   1   1     1867.36     1916.80     63.52 o 
  -2   1   1     4455.87     4402.62     21.16 o 
  -1   1   1     1621.05     1603.68     17.71 o 
   0   1   1     1167.91     1192.29     51.38 o 
   1   1   1     1790.78     1842.52     30.69 o 
   2   1   1       61.04      116.00     11.35 o 
   3   1   1      386.37      391.34     14.84 o 
   4   1   1      435.65      408.65     35.97 o 
   5   1   1     1007.51      995.09     10.31 o 
   6   1   1     1048.26      996.02     18.08 o 
   7   1   1      244.29      216.94      7.41 o 
   8   1   1       19.86       25.65     11.69 o 
  -9   2   1       53.39       68.61      9.11 o 
  -8   2   1      296.53      328.02     22.50 o 
  -7   2   1      103.03      102.74      6.36 o 
  -6   2   1       78.99      112.09      9.00 o 
  -5   2   1      469.68      487.87     23.30 o 
  -4   2   1      162.19      171.72     16.84 o 
  -3   2   1     1250.50     1300.79     18.43 o 
  -2   2   1      855.11      990.73     43.41 o 
  -1   2   1     9759.17     9258.77    233.20 o 
   0   2   1     1830.68     1903.10     32.88 o 
   1   2   1      948.28      953.60     10.28 o 
   2   2   1       23.51       48.43     26.12 o 
   3   2   1      805.22      830.28     16.23 o 
   4   2   1     5382.55     5188.23     21.93 o 
   5   2   1     3039.15     2990.40     28.94 o 
   6   2   1     1844.04     2015.08     23.13 o 
   7   2   1       82.92       80.18      9.26 o 
   8   2   1      364.09      351.18     11.80 o 
  -9   3   1       54.40       44.96     23.75 o 
  -8   3   1      588.59      525.74     12.33 o 
  -7   3   1      540.98      537.21     10.71 o 
  -6   3   1      580.96      521.31      7.95 o 
  -5   3   1      586.93      538.28     20.57 o 
  -4   3   1        2.64       14.80     11.82 o 
  -3   3   1      726.32      663.04     10.29 o 
  -2   3   1     1512.30     1446.92     58.34 o 
  -1   3   1     4878.64     4690.02     98.51 o 
   0   3   1     2023.97     2187.78     23.23 o 
   1   3   1      204.81      202.06     22.80 o 
   2   3   1       44.27       60.56     10.63 o 
   3   3   1      260.09      289.05     20.22 o 
   4   3   1     1075.74     1025.24     24.92 o 
   5   3   1     1563.04     1534.08     12.47 o 
   6   3   1       10.18       31.09     19.58 o 
   7   3   1      348.23      307.02     26.77 o 
   8   3   1       34.76       48.44     13.53 o 
  -9   4   1      205.54      273.48     21.84 o 
  -8   4   1      228.91      276.11     27.38 o 
  -7   4   1       33.51       39.02     23.48 o 
  -6   4   1      302.56      365.02     25.26 o 
  -5   4   1       81.14      106.20     15.71 o 
  -4   4   1       21.43       39.91     12.13 o 
  -3   4   1      362.48      393.08     20.10 o 
  -2   4   1       68.30       96.04      9.35 o 
  -1   4   1       39.87       80.60     12.68 o 
   0   4   1     1825.34     1916.77     29.32 o 
   1   4   1      193.49      243.76     14.97 o 
   2   4   1     1146.59     1054.08      4.09 o 
   3   4   1      374.33      399.32     36.33 o 
   4   4   1       92.45      132.14     11.88 o 
   5   4   1       75.70      101.69      5.91 o 
   6   4   1       72.06       71.62     11.09 o 
   7   4   1       43.57       43.17     45.24 o 
  -8   5   1        1.79        4.52      4.67 o 
  -7   5   1       56.64       73.61     13.61 o 
  -6   5   1       39.02       37.51     25.35 o 
  -5   5   1       32.88       36.23     10.61 o 
  -4   5   1     1067.95     1037.27     29.78 o 
  -3   5   1      905.42      803.50      6.75 o 
  -2   5   1      418.22      377.98     12.72 o 
  -1   5   1     2094.43     2169.05     27.33 o 
   0   5   1      924.01      881.61     16.93 o 
   1   5   1      628.70      599.38     17.32 o 
   2   5   1      590.42      551.01     46.71 o 
   3   5   1      849.68      791.43     22.18 o 
   4   5   1      408.59      379.54     19.79 o 
   5   5   1       93.87       83.89     10.51 o 
   6   5   1      547.75      570.54     29.58 o 
   7   5   1      175.70      163.93     19.27 o 
  -8   6   1       62.61       57.66     25.29 o 
  -7   6   1      244.76      270.59     21.65 o 
  -6   6   1      535.33      452.07     12.91 o 
  -5   6   1      319.44      322.14     11.54 o 
  -4   6   1       49.44       66.08     12.53 o 
  -3   6   1       33.43       59.02     22.44 o 
  -2   6   1      162.13      166.65     38.45 o 
  -1   6   1      379.85      390.82     13.01 o 
   0   6   1      929.02      871.76     15.09 o 
   1   6   1      741.60      685.08     16.47 o 
   2   6   1       42.69       57.47     26.90 o 
   3   6   1      155.51      150.90     18.38 o 
   4   6   1       82.31       72.16      4.38 o 
   5   6   1      140.98      175.84     16.07 o 
   6   6   1      154.68      183.21     10.37 o 
  -7   7   1      126.66      113.20     20.95 o 
  -6   7   1       40.58       59.38     20.90 o 
  -5   7   1        2.14        4.67      7.40 o 
  -4   7   1        1.15        4.10      6.12 o 
  -3   7   1       89.88       88.77     10.37 o 
  -2   7   1      221.98      219.35     11.75 o 
  -1   7   1      136.95      140.51      7.79 o 
   0   7   1       37.17       55.32      9.18 o 
   1   7   1        2.63       14.72      4.74 o 
   2   7   1      195.38      202.70      3.44 o 
   3   7   1      409.24      359.94      6.97 o 
   4   7   1      229.88      233.68     14.80 o 
   5   7   1       97.49      137.38     21.44 o 
  -6   8   1        6.04       21.78     23.33 o 
  -5   8   1       24.66       44.06     21.72 o 
  -4   8   1      398.75      424.90     17.25 o 
  -3   8   1      580.76      534.63     38.31 o 
  -2   8   1      403.43      387.62     15.39 o 
  -1   8   1      221.79      283.22     15.52 o 
   0   8   1       26.55       35.09      6.69 o 
   1   8   1       80.19      111.74     23.52 o 
   2   8   1      414.17      443.06     15.66 o 
   3   8   1      807.56      740.36     16.18 o 
  -5   9   1      108.24      157.23     33.69 o 
  -4   9   1       10.80        9.80      8.20 o 
  -3   9   1      132.90      118.85     19.09 o 
  -2   9   1      538.14      549.42     19.31 o 
  -1   9   1       19.27       22.90     26.86 o 
   0   9   1        0.47        3.76      7.85 o 
   1   9   1       50.93       42.41     26.21 o 
   2   9   1      215.98      187.67     17.29 o 
   0 -10   2      104.51      111.50     36.66 o 
   1 -10   2        9.35       12.25     11.86 o 
   2 -10   2       98.02      148.13     18.57 o 
   3 -10   2      118.93      143.16     12.54 o 
  -2  -9   2      598.05      517.77      0.90 o 
  -1  -9   2      267.38      266.56      6.13 o 
   0  -9   2      116.13      135.55     10.98 o 
   1  -9   2       35.94       65.50     24.12 o 
   2  -9   2     1029.10      987.66     29.40 o 
   3  -9   2      527.38      458.61     11.83 o 
   4  -9   2      142.40      176.24     41.75 o 
   5  -9   2      102.72      109.80     17.13 o 
  -4  -8   2      170.57      227.91     25.05 o 
  -3  -8   2      310.42      297.75     12.63 o 
  -2  -8   2      370.77      456.21     27.92 o 
  -1  -8   2        9.23       18.59     17.19 o 
   0  -8   2       32.46       27.11      3.98 o 
   1  -8   2        9.92       10.08      2.93 o 
   2  -8   2       27.89       45.39     15.11 o 
   3  -8   2        2.64       21.69     14.25 o 
   4  -8   2        4.13        5.44      5.23 o 
   5  -8   2       66.82       64.97      5.89 o 
   6  -8   2       58.67       70.33     19.92 o 
   7  -8   2       81.27       87.46     13.85 o 
  -5  -7   2       34.49       51.66     26.64 o 
  -4  -7   2        9.49        9.67     18.52 o 
  -3  -7   2       50.45       61.41     10.32 o 
  -2  -7   2      233.42      289.92     22.08 o 
  -1  -7   2       82.02      117.34     10.75 o 
   0  -7   2       74.39       81.31      7.03 o 
   1  -7   2     1407.14     1371.36     45.93 o 
   2  -7   2      422.60      393.69      8.57 o 
   3  -7   2      136.64      183.54     12.79 o 
   4  -7   2       21.71       50.39     26.81 o 
   5  -7   2       86.59       73.84      6.62 o 
   6  -7   2      369.97      379.67     18.53 o 
   7  -7   2       50.83       47.28      4.85 o 
  -6  -6   2      424.74      421.91     24.79 o 
  -5  -6   2       38.75       42.97     13.29 o 
  -4  -6   2      573.80      563.31     20.45 o 
  -3  -6   2       38.23       68.62     20.02 o 
  -2  -6   2      286.04      328.27     16.62 o 
  -1  -6   2     1930.93     1807.59     74.67 o 
   0  -6   2      896.79      877.22     57.02 o 
   1  -6   2     1417.32     1458.27     51.02 o 
   2  -6   2       58.96       59.89      6.97 o 
   3  -6   2      260.08      283.62     16.02 o 
   4  -6   2      245.08      282.12     20.61 o 
   5  -6   2      215.15      235.67     23.29 o 
   6  -6   2      151.41      119.63     10.20 o 
   7  -6   2       16.47       31.00     18.54 o 
   8  -6   2       10.59       14.46     12.50 o 
  -7  -5   2       94.37       99.20     10.81 o 
  -6  -5   2      162.56      141.28      8.40 o 
  -5  -5   2      258.55      297.77     16.65 o 
  -4  -5   2      667.14      635.87     16.11 o 
  -3  -5   2      717.16      728.05     18.19 o 
  -2  -5   2     2889.53     2730.51     19.26 o 
  -1  -5   2      251.04      286.28     11.87 o 
   0  -5   2        2.94       19.39      6.37 o 
   1  -5   2      172.90      246.16     17.56 o 
   2  -5   2       15.71       38.46      8.16 o 
   3  -5   2     1022.86     1002.18     26.86 o 
   4  -5   2      147.39      195.59     26.95 o 
   5  -5   2       10.72       22.71      7.42 o 
   6  -5   2       55.98       72.21     19.54 o 
   7  -5   2      162.58      186.18     20.55 o 
   8  -5   2       47.41       51.93     32.79 o 
  -7  -4   2      177.64      195.85      8.67 o 
  -6  -4   2        0.56        1.08      7.31 o 
  -5  -4   2      610.71      534.25     14.69 o 
  -4  -4   2     2328.52     2292.55     13.40 o 
  -3  -4   2      963.15      967.31     92.65 o 
  -2  -4   2     1658.55     1666.34     27.10 o 
  -1  -4   2      324.43      356.65      9.79 o 
   0  -4   2      593.01      611.48     23.19 o 
   1  -4   2      914.09      898.69     21.01 o 
   2  -4   2     4719.29     4390.87     16.94 o 
   3  -4   2     1285.67     1332.54    128.46 o 
   4  -4   2       22.74       35.35      7.63 o 
   5  -4   2      107.56      100.60      9.43 o 
   6  -4   2       76.82      167.93     37.56 o 
   7  -4   2      159.74      149.39      9.71 o 
   8  -4   2      318.43      318.32     13.83 o 
   9  -4   2       62.44       58.26      4.90 o 
  -8  -3   2        8.00       18.38     46.37 o 
  -7  -3   2        6.74       17.26      7.58 o 
  -6  -3   2       26.57       48.97     10.68 o 
  -5  -3   2     3279.83     3332.99     24.64 o 
  -4  -3   2     2293.20     2235.36    136.12 o 
  -3  -3   2      963.90     1062.94     13.73 o 
  -2  -3   2       99.70      112.69     19.01 o 
  -1  -3   2     1446.96     1345.86     48.12 o 
   0  -3   2       13.34       20.68      5.88 o 
   1  -3   2     1034.00     1015.88     37.57 o 
   2  -3   2     4434.30     4257.48     19.37 o 
   3  -3   2     3544.31     3516.43     14.05 o 
   4  -3   2      260.79      269.28      9.50 o 
   5  -3   2       11.54       20.00      6.82 o 
   6  -3   2       27.34       23.14      3.54 o 
   7  -3   2      290.29      291.32     19.74 o 
   8  -3   2      298.36      270.46     17.27 o 
   9  -3   2       75.19       86.15     20.06 o 
  -8  -2   2       42.02       67.29     34.97 o 
  -7  -2   2        4.48        8.50      4.56 o 
  -6  -2   2      326.51      289.05     29.35 o 
  -5  -2   2     1567.67     1693.68     54.78 o 
  -4  -2   2      642.41      697.62     14.76 o 
  -3  -2   2      560.05      544.42     11.53 o 
  -2  -2   2      793.66      850.30     19.93 o 
  -1  -2   2       44.62      114.73     16.12 o 
   0  -2   2       32.56       37.85      5.11 o 
   1  -2   2        3.55        7.70      1.67 o 
   2  -2   2    21880.55    20872.19     68.10 o 
   3  -2   2        6.29       15.58     12.87 o 
   4  -2   2     5111.79     4704.82    155.84 o 
   5  -2   2      256.43      272.66     28.88 o 
   6  -2   2       16.04       38.90     17.39 o 
   7  -2   2        0.85        0.34      6.52 o 
   8  -2   2        0.32        1.72      0.87 o 
   9  -2   2      101.52      103.08     12.29 o 
  -9  -1   2        1.88        6.50      1.23 o 
  -8  -1   2        0.73        0.96      4.90 o 
  -7  -1   2       15.89       16.15      2.49 o 
  -6  -1   2      178.04      188.76     13.10 o 
  -5  -1   2      470.45      515.82     15.55 o 
  -4  -1   2       96.97      123.64     27.24 o 
  -3  -1   2      145.33      161.52     24.15 o 
  -2  -1   2        8.69       13.96      8.57 o 
  -1  -1   2        6.38       19.46      8.45 o 
   0  -1   2     4391.41     4163.05     90.48 o 
   1  -1   2    10184.51     9577.67     21.92 o 
   2  -1   2     9408.82     9172.17     21.06 o 
   3  -1   2     4039.73     3702.48     13.31 o 
   4  -1   2      447.86      488.07     13.14 o 
   5  -1   2     1223.20     1100.78     27.54 o 
   6  -1   2       93.73       89.10      6.06 o 
   7  -1   2      202.50      251.40      9.32 o 
   8  -1   2        2.13        9.18     10.04 o 
   9  -1   2      163.38      196.29     16.95 o 
  -9   0   2      323.86      321.84     17.15 o 
  -8   0   2      192.45      254.06     19.36 o 
  -7   0   2      215.36      261.20     23.60 o 
  -6   0   2     1687.67     1731.90     27.00 o 
  -5   0   2      185.27      220.49     15.75 o 
  -4   0   2     3958.41     3800.74     24.50 o 
  -3   0   2     3714.11     3596.64     36.72 o 
  -2   0   2    15105.05    14701.08    116.44 o 
  -1   0   2     6522.82     6193.38     69.91 o 
   1   0   2       36.03       42.59      4.91 o 
   2   0   2      845.94      910.55     18.85 o 
   3   0   2      693.12      656.33     12.06 o 
   4   0   2      211.16      246.73     16.33 o 
   5   0   2      171.89      185.44      8.83 o 
   6   0   2      141.19      193.34     10.03 o 
   7   0   2       31.50       41.79     23.56 o 
   8   0   2       11.95       28.37     10.00 o 
   9   0   2       95.77      135.58     14.16 o 
  -9   1   2      168.69      196.52     14.55 o 
  -8   1   2      218.24      187.93      9.01 o 
  -7   1   2      258.02      221.13      9.95 o 
  -6   1   2        7.68        6.89      7.93 o 
  -5   1   2      486.97      464.78     20.81 o 
  -4   1   2     1772.58     1953.35     25.03 o 
  -3   1   2       12.46       19.97      7.00 o 
  -2   1   2     7703.68     7558.17     26.55 o 
  -1   1   2      121.82      125.18      7.23 o 
   0   1   2      281.79      276.70     31.74 o 
   1   1   2      243.95      343.59     28.54 o 
   2   1   2      461.58      524.16     16.26 o 
   3   1   2        2.76       22.82     13.65 o 
   4   1   2      340.90      344.86     24.30 o 
   5   1   2     1313.86     1372.33     89.31 o 
   6   1   2      764.77      684.95     18.07 o 
   7   1   2       14.70       30.57     23.05 o 
   8   1   2      431.81      366.97     15.36 o 
  -9   2   2       31.60       58.25     16.76 o 
  -8   2   2       10.33       11.00      1.81 o 
  -7   2   2      342.00      336.50      5.46 o 
  -6   2   2      506.00      532.51     16.13 o 
  -5   2   2      405.01      380.60      9.99 o 
  -4   2   2      360.21      371.47     11.81 o 
  -3   2   2      645.40      666.69     19.33 o 
  -2   2   2       64.66       81.63      9.02 o 
  -1   2   2     4870.37     4679.83     93.82 o 
   0   2   2     3841.12     3774.52     37.34 o 
   1   2   2     8956.04     8452.72     27.88 o 
   2   2   2     1720.50     1779.94     70.45 o 
   3   2   2      396.88      423.34     27.43 o 
   4   2   2      556.20      587.10     12.79 o 
   5   2   2      484.44      476.89      3.14 o 
   6   2   2     1033.52     1018.93     81.34 o 
   7   2   2      529.34      511.79     22.37 o 
   8   2   2       13.74        9.71     16.24 o 
  -9   3   2        0.04        1.70      6.78 o 
  -8   3   2      180.15      198.42     32.56 o 
  -7   3   2      527.12      478.73     12.76 o 
  -6   3   2     1492.13     1489.73     11.24 o 
  -5   3   2     2992.88     2732.34     12.87 o 
  -4   3   2     1180.54     1236.65     30.68 o 
  -3   3   2      304.65      339.84     16.55 o 
  -2   3   2       74.87      152.58     24.87 o 
  -1   3   2      494.02      511.26     16.36 o 
   0   3   2     6760.41     6317.95     18.19 o 
   1   3   2     5149.16     4862.13     10.36 o 
   2   3   2       40.45       40.71      2.54 o 
   3   3   2       12.47        6.99      5.00 o 
   4   3   2       59.43       58.62      5.03 o 
   5   3   2      275.37      300.94     28.96 o 
   6   3   2       17.76       48.65     27.10 o 
   7   3   2      252.89      357.06     30.73 o 
   8   3   2       11.03       36.32     12.16 o 
  -9   4   2       17.46       17.89      2.64 o 
  -8   4   2       61.13       64.20     14.02 o 
  -7   4   2       10.31       11.83      6.21 o 
  -6   4   2      269.23      313.95     14.29 o 
  -5   4   2      638.55      569.74     17.97 o 
  -4   4   2        0.27        8.10      5.62 o 
  -3   4   2      588.36      586.78     23.62 o 
  -2   4   2     2522.95     2462.74     36.47 o 
  -1   4   2     1193.29     1197.42     68.23 o 
   0   4   2       41.55       51.55      9.89 o 
   1   4   2       14.82       18.53      2.50 o 
   2   4   2      165.89      181.88     15.33 o 
   3   4   2     1724.66     1876.27     21.57 o 
   4   4   2      783.41      774.54      8.96 o 
   5   4   2      280.62      277.23     16.64 o 
   6   4   2        0.28        4.55      6.45 o 
   7   4   2       24.21       35.67     10.91 o 
  -8   5   2       23.17       35.41     15.85 o 
  -7   5   2       25.10       37.93     14.52 o 
  -6   5   2        7.77       12.53      3.71 o 
  -5   5   2      543.88      482.36     26.13 o 
  -4   5   2      705.04      681.58     12.47 o 
  -3   5   2     1700.47     1725.39      9.41 o 
  -2   5   2     2031.45     1945.79     21.41 o 
  -1   5   2       83.51      125.22     19.22 o 
   0   5   2       36.97       63.87     13.99 o 
   1   5   2      102.73      147.01     25.56 o 
   2   5   2      789.77      723.64     12.94 o 
   3   5   2       69.96       64.55      9.39 o 
   4   5   2      356.32      359.94     44.44 o 
   5   5   2      252.90      309.02     26.39 o 
   6   5   2       31.68       42.27      5.18 o 
  -8   6   2      221.71      209.36     20.02 o 
  -7   6   2       62.07       69.12     12.27 o 
  -6   6   2       18.15       35.77     10.62 o 
  -5   6   2      161.72      202.44     24.47 o 
  -4   6   2      112.23      105.06      2.73 o 
  -3   6   2      412.93      433.99     10.54 o 
  -2   6   2      720.79      645.35     20.35 o 
  -1   6   2       29.58       40.70      5.86 o 
   0   6   2      346.36      389.46     14.78 o 
   1   6   2       72.18       75.62      6.04 o 
   2   6   2      324.44      359.29     26.76 o 
   3   6   2       24.61       23.75     32.79 o 
   4   6   2       16.73       35.67     13.68 o 
   5   6   2        2.84        9.68      5.97 o 
   6   6   2      178.57      206.77     16.37 o 
  -7   7   2       11.98       25.99     19.51 o 
  -6   7   2      138.28      168.88     15.69 o 
  -5   7   2      175.97      187.37     14.16 o 
  -4   7   2       47.02       45.94      5.61 o 
  -3   7   2       17.88       18.38     18.73 o 
  -2   7   2      130.29      146.60     38.95 o 
  -1   7   2      145.18      180.06     23.87 o 
   0   7   2      368.04      361.90     32.99 o 
   1   7   2      551.79      555.21     31.32 o 
   2   7   2        0.59        2.25     16.07 o 
   3   7   2      113.33      119.87     22.62 o 
   4   7   2      294.21      340.09     25.27 o 
  -6   8   2      247.76      286.21     30.88 o 
  -5   8   2        6.89        4.94      3.20 o 
  -4   8   2        3.26        4.62     39.30 o 
  -3   8   2       34.20       32.90      2.83 o 
  -2   8   2      290.47      321.61     18.15 o 
  -1   8   2      545.74      534.17     15.73 o 
   0   8   2      321.07      294.19      6.72 o 
   1   8   2       80.32       90.91     16.99 o 
   2   8   2       16.09       29.32      8.96 o 
   3   8   2      192.17      250.21     21.28 o 
  -5   9   2        3.35        4.09      3.49 o 
  -4   9   2        0.69        4.09      8.08 o 
  -3   9   2        1.25       18.28      9.82 o 
  -2   9   2      407.60      361.91     17.28 o 
  -1   9   2      299.79      273.56     33.16 o 
   0   9   2        6.14        4.67      1.36 o 
   1   9   2       32.28       40.99      8.54 o 
   0 -10   3      215.35      255.32     20.26 o 
   1 -10   3       74.71       67.01      3.10 o 
   2 -10   3        2.93       11.90     10.04 o 
   3 -10   3       64.82       58.19      1.91 o 
  -3  -9   3      187.30      171.53      6.69 o 
  -2  -9   3      291.00      267.26     20.26 o 
  -1  -9   3      597.67      550.54     13.26 o 
   0  -9   3      597.65      572.53     13.68 o 
   1  -9   3       19.27       33.17      8.53 o 
   2  -9   3       11.43       23.37     25.35 o 
   3  -9   3       17.32       41.66     43.92 o 
   4  -9   3      101.27       86.52      1.42 o 
   5  -9   3      174.86      165.41     36.24 o 
  -4  -8   3       54.11       57.86     14.31 o 
  -3  -8   3       11.85       23.12      5.33 o 
  -2  -8   3      238.96      231.02     18.50 o 
  -1  -8   3       89.91       83.88      7.90 o 
   0  -8   3      104.20       92.51     23.96 o 
   1  -8   3       75.54       71.30      5.23 o 
   2  -8   3      131.09      204.62     22.46 o 
   3  -8   3       31.09       39.32      7.45 o 
   4  -8   3      118.59      126.29     59.19 o 
   5  -8   3      125.76       97.42     18.90 o 
   6  -8   3       21.42       48.27     17.87 o 
   7  -8   3      104.55       88.94      5.99 o 
  -5  -7   3       51.69       51.50     22.35 o 
  -4  -7   3       60.86      114.11     33.03 o 
  -3  -7   3       24.38       25.90     14.45 o 
  -2  -7   3       29.42       63.21     21.10 o 
  -1  -7   3      112.66      125.81     13.06 o 
   0  -7   3       36.00       54.91      7.71 o 
   1  -7   3     2097.54     2131.45     18.90 o 
   2  -7   3     1490.94     1510.68     14.31 o 
   3  -7   3      137.36      135.01      4.16 o 
   4  -7   3      478.06      475.82      9.79 o 
   5  -7   3       30.38       41.09      9.24 o 
   6  -7   3      644.20      586.71     24.69 o 
   7  -7   3      255.46      322.39     23.39 o 
  -6  -6   3      107.10      104.61      4.48 o 
  -5  -6   3      346.71      315.95     23.14 o 
  -4  -6   3      203.28      252.33     18.16 o 
  -3  -6   3     1271.37     1224.96     32.08 o 
  -2  -6   3     1017.76      975.54     16.69 o 
  -1  -6   3      160.53      186.75     10.21 o 
   0  -6   3      304.73      274.29      7.06 o 
   1  -6   3     1168.56     1335.83     35.83 o 
   2  -6   3      387.72      366.66     16.50 o 
   3  -6   3       15.64       18.88     13.46 o 
   4  -6   3      118.71      160.62     19.09 o 
   5  -6   3       16.29       23.34     10.67 o 
   6  -6   3       85.74       87.60     22.05 o 
   7  -6   3       49.02       54.94     15.64 o 
   8  -6   3        8.31       16.70     12.44 o 
  -7  -5   3      287.48      258.00     10.46 o 
  -6  -5   3      361.80      395.41     23.28 o 
  -5  -5   3      253.73      276.09     19.32 o 
  -4  -5   3      187.79      187.17      8.80 o 
  -3  -5   3      590.54      633.84     19.74 o 
  -2  -5   3     1723.81     1807.72     30.19 o 
  -1  -5   3      558.04      552.01     22.55 o 
   0  -5   3      757.42      733.55      9.11 o 
   1  -5   3       87.27       91.65     14.39 o 
   2  -5   3     1802.63     1659.59    125.55 o 
   3  -5   3      132.55      133.36     27.95 o 
   4  -5   3       71.33       90.20     14.42 o 
   5  -5   3      650.41      619.00     15.27 o 
   6  -5   3      284.56      252.36     37.75 o 
   7  -5   3        2.37        3.18     14.23 o 
   8  -5   3        2.18        7.52      9.73 o 
  -8  -4   3        2.38        2.83      3.20 o 
  -7  -4   3      141.53      155.66     19.52 o 
  -6  -4   3       55.64       76.53     26.48 o 
  -5  -4   3      203.21      296.32     15.36 o 
  -4  -4   3       59.11      108.75     17.04 o 
  -3  -4   3      877.17      833.33     28.44 o 
  -2  -4   3     2233.34     2217.39     89.55 o 
  -1  -4   3      257.75      252.00      4.65 o 
   0  -4   3       41.73       51.95      8.71 o 
   1  -4   3        1.16        4.26     10.33 o 
   2  -4   3     2642.06     2818.62     29.58 o 
   3  -4   3     1115.57     1051.44     24.46 o 
   4  -4   3        8.92        8.39      6.88 o 
   5  -4   3     2040.67     1956.56     26.15 o 
   6  -4   3      937.09     1115.39    144.25 o 
   7  -4   3        2.64        6.13     18.10 o 
   8  -4   3      202.02      184.81     15.88 o 
   9  -4   3      118.28      105.95     11.12 o 
  -8  -3   3      430.24      372.77     32.47 o 
  -7  -3   3      402.45      366.02     12.05 o 
  -6  -3   3       64.47       76.48     17.73 o 
  -5  -3   3       76.47      116.53     12.27 o 
  -4  -3   3      429.76      393.17      8.74 o 
  -3  -3   3     1478.70     1476.88     82.73 o 
  -2  -3   3     2483.25     2440.36     25.67 o 
  -1  -3   3      231.62      298.14     13.19 o 
   0  -3   3      292.83      350.49     13.66 o 
   1  -3   3      644.50      605.94     21.98 o 
   2  -3   3     2225.71     2363.89     25.84 o 
   3  -3   3     3053.80     2875.93     96.81 o 
   4  -3   3     4576.01     4218.35    150.14 o 
   5  -3   3       46.40       55.98      9.87 o 
   6  -3   3       94.31      115.17     22.62 o 
   7  -3   3       35.04       44.91      9.85 o 
   8  -3   3      129.02      186.43     20.08 o 
   9  -3   3       15.98       32.52     20.15 o 
  -8  -2   3      145.41      189.99      7.46 o 
  -7  -2   3      317.65      288.60     30.14 o 
  -6  -2   3       95.82       90.68     10.47 o 
  -5  -2   3      245.30      269.54     17.73 o 
  -4  -2   3       12.97       19.08      8.48 o 
  -3  -2   3     3424.60     3216.76    105.05 o 
  -2  -2   3     1209.26     1276.62     69.82 o 
  -1  -2   3     1095.23     1076.54     19.96 o 
   0  -2   3     1213.91     1514.78     21.23 o 
   1  -2   3     1221.81     1299.03     67.51 o 
   2  -2   3     5262.44     4931.63     42.46 o 
   3  -2   3     1865.96     1963.10     19.80 o 
   4  -2   3     1408.74     1343.31     79.07 o 
   5  -2   3      146.71      138.53     19.89 o 
   6  -2   3      251.68      246.57     12.77 o 
   7  -2   3      734.08      701.28     14.21 o 
   8  -2   3       80.71      109.40     20.17 o 
   9  -2   3       23.21       37.23      8.26 o 
  -9  -1   3       12.91       19.89     46.37 o 
  -8  -1   3       16.78       23.07      9.74 o 
  -7  -1   3        6.42       15.88     11.92 o 
  -6  -1   3      300.91      292.94     37.78 o 
  -5  -1   3      678.18      624.53     34.83 o 
  -4  -1   3      265.19      256.36     14.64 o 
  -3  -1   3        1.75        5.32      5.42 o 
  -2  -1   3      474.48      491.55     14.28 o 
  -1  -1   3    15610.99    15070.15    150.19 o 
   0  -1   3    13576.99    13618.54     97.81 o 
   1  -1   3     7052.62     6758.20    119.86 o 
   2  -1   3     3203.66     3046.32     24.11 o 
   3  -1   3      558.70      538.05     39.57 o 
   4  -1   3      279.82      305.14     13.49 o 
   5  -1   3      564.75      558.56      6.29 o 
   6  -1   3      762.20      729.06     21.37 o 
   7  -1   3     1235.57     1148.97     87.20 o 
   8  -1   3      434.42      425.95     13.98 o 
   9  -1   3       11.08       33.74     20.51 o 
  -9   0   3        1.30        5.94      6.22 o 
  -8   0   3        0.92       33.31     28.59 o 
  -7   0   3       39.25       44.07      7.34 o 
  -6   0   3     1868.37     1828.82     30.99 o 
  -5   0   3     1009.41      945.19     17.40 o 
  -4   0   3     1254.86     1258.01    112.70 o 
  -3   0   3      122.75      129.87      3.44 o 
  -2   0   3      290.33      266.86      9.41 o 
  -1   0   3       28.67       56.67     15.57 o 
   0   0   3     2241.47     2177.77     35.59 o 
   1   0   3     5930.41     5672.88     68.70 o 
   2   0   3     1326.31     1374.20     38.82 o 
   3   0   3        2.50       12.06      3.63 o 
   4   0   3      149.24      177.41     20.83 o 
   5   0   3      176.04      234.00     29.33 o 
   6   0   3       37.27       50.32      9.26 o 
   7   0   3      297.59      344.07     24.01 o 
   8   0   3        5.09        3.68      3.30 o 
   9   0   3       72.40       77.10     22.90 o 
  -9   1   3       54.24       52.87     39.96 o 
  -8   1   3       22.54       23.96     13.77 o 
  -7   1   3       26.45       23.70      3.32 o 
  -6   1   3      183.62      187.84      8.46 o 
  -5   1   3      128.88      123.61     21.80 o 
  -4   1   3      759.77      785.46      9.94 o 
  -3   1   3       31.38       40.93     10.79 o 
  -2   1   3     1250.88     1336.57     71.84 o 
  -1   1   3      768.80      832.24     41.76 o 
   0   1   3       42.26       75.67     15.34 o 
   1   1   3     2424.84     2290.46     27.70 o 
   2   1   3       10.38       25.82     21.15 o 
   3   1   3      427.51      446.48     29.03 o 
   4   1   3     2369.19     2381.01     25.03 o 
   5   1   3      405.67      385.88     30.25 o 
   6   1   3        0.06        5.59      3.98 o 
   7   1   3        0.98       24.60     19.98 o 
   8   1   3      672.66      600.48     21.82 o 
  -9   2   3       32.19       28.30     10.37 o 
  -8   2   3        3.66        3.76      1.80 o 
  -7   2   3        1.16        3.63      6.61 o 
  -6   2   3      389.15      407.16     19.13 o 
  -5   2   3     3073.60     2992.73     51.38 o 
  -4   2   3     3170.23     2993.48     13.88 o 
  -3   2   3     1967.75     1988.35     60.79 o 
  -2   2   3      767.14      743.51      7.79 o 
  -1   2   3      463.08      470.93     10.27 o 
   0   2   3       78.33      134.45     17.85 o 
   1   2   3     6819.86     6529.12     18.63 o 
   2   2   3     9121.00     8634.22     64.23 o 
   3   2   3     1144.29     1043.75    119.37 o 
   4   2   3      919.36      929.35    115.97 o 
   5   2   3      136.16      150.89     19.16 o 
   6   2   3       17.37       15.36     16.68 o 
   7   2   3       55.20       60.09      7.78 o 
   8   2   3       53.20       48.17      6.54 o 
  -9   3   3      256.76      267.48     20.26 o 
  -8   3   3      209.86      233.30     13.25 o 
  -7   3   3        4.93        6.55      1.61 o 
  -6   3   3      260.31      249.79     28.58 o 
  -5   3   3      554.79      529.17     13.74 o 
  -4   3   3     2526.05     2376.14     10.30 o 
  -3   3   3      704.88      661.10      6.06 o 
  -2   3   3        1.06       21.50     18.77 o 
  -1   3   3      979.30     1017.08     73.01 o 
   0   3   3     1364.19     1355.60     72.81 o 
   1   3   3     3182.96     3071.48     93.48 o 
   2   3   3      356.31      389.46     19.72 o 
   3   3   3        0.76        4.34      8.29 o 
   4   3   3       64.13       96.31     31.81 o 
   5   3   3      587.13      544.27      5.98 o 
   6   3   3        3.40       16.21     43.07 o 
   7   3   3       56.18       47.72      5.89 o 
  -9   4   3       10.26       15.83     31.29 o 
  -8   4   3       90.60       91.04     23.34 o 
  -7   4   3       49.69       40.82      1.57 o 
  -6   4   3      137.05      185.24     26.14 o 
  -5   4   3       22.55       34.39     13.32 o 
  -4   4   3      254.63      288.94     16.70 o 
  -3   4   3      281.07      301.18     23.71 o 
  -2   4   3     3200.98     3044.04     37.17 o 
  -1   4   3     1651.68     1588.64     22.93 o 
   0   4   3     2047.45     1878.24     26.01 o 
   1   4   3      327.91      354.77     13.31 o 
   2   4   3      335.70      384.92     23.03 o 
   3   4   3       71.74       80.59     17.59 o 
   4   4   3      362.42      369.27     25.31 o 
   5   4   3     1363.81     1481.48     34.68 o 
   6   4   3      483.40      479.94      8.91 o 
   7   4   3      108.71      110.27     13.85 o 
  -8   5   3       79.23       69.87      5.51 o 
  -7   5   3      189.41      208.42     25.73 o 
  -6   5   3      720.36      642.97      4.88 o 
  -5   5   3      436.44      420.58     12.86 o 
  -4   5   3       56.51       61.63     24.30 o 
  -3   5   3      924.68      832.83     35.29 o 
  -2   5   3     1612.95     1739.21     14.85 o 
  -1   5   3     1376.84     1508.34     57.08 o 
   0   5   3     2694.10     2649.53     47.68 o 
   1   5   3     1304.74     1299.74     58.11 o 
   2   5   3      104.56      167.26     23.33 o 
   3   5   3       24.52       30.54      1.70 o 
   4   5   3      691.78      690.00     13.24 o 
   5   5   3      771.62      698.92     17.95 o 
   6   5   3      178.62      202.23     16.87 o 
  -8   6   3      146.54      213.36     19.49 o 
  -7   6   3      315.02      374.10     28.89 o 
  -6   6   3       34.11       54.33     18.11 o 
  -5   6   3       63.84       68.86      9.07 o 
  -4   6   3        0.84       14.14      7.62 o 
  -3   6   3      378.77      361.83     20.77 o 
  -2   6   3      445.67      405.32     29.31 o 
  -1   6   3      247.79      344.50     21.93 o 
   0   6   3       88.27      148.09     26.05 o 
   1   6   3      332.27      305.17     21.37 o 
   2   6   3      898.38      797.92     12.06 o 
   3   6   3      101.00      114.34     16.87 o 
   4   6   3       68.26       58.35     23.64 o 
   5   6   3       70.79      109.96     13.12 o 
  -7   7   3        3.05        8.48      8.20 o 
  -6   7   3       10.18        9.82      5.89 o 
  -5   7   3       84.24       95.40     26.93 o 
  -4   7   3      177.18      200.98     10.25 o 
  -3   7   3      482.69      449.78     37.23 o 
  -2   7   3      130.43      152.08     11.96 o 
  -1   7   3      567.76      569.32     26.18 o 
   0   7   3       26.68       41.23     15.62 o 
   1   7   3      348.91      349.18     16.45 o 
   2   7   3      583.43      583.40     26.20 o 
   3   7   3      178.14      225.04     23.45 o 
   4   7   3       82.31       81.37      4.48 o 
  -6   8   3      410.18      354.43     26.77 o 
  -5   8   3      107.39      160.62     33.98 o 
  -4   8   3       63.89       67.29     20.40 o 
  -3   8   3      283.50      336.07     21.23 o 
  -2   8   3        5.74       30.70     17.19 o 
  -1   8   3       56.74       59.01      9.29 o 
   0   8   3      411.62      427.29     24.32 o 
   1   8   3      354.20      314.68     36.05 o 
   2   8   3       88.03       89.68     12.39 o 
   3   8   3       34.49       47.09     23.60 o 
  -4   9   3       60.59       58.33     10.12 o 
  -3   9   3       29.99       40.76      7.75 o 
  -2   9   3       78.38      130.86     33.36 o 
  -1   9   3      202.98      177.31     29.64 o 
   0   9   3       37.23       45.68      6.83 o 
   1   9   3       29.83       31.00      4.83 o 
   0 -10   4      104.56      110.93     16.21 o 
   1 -10   4      256.71      313.82     19.11 o 
   2 -10   4      272.68      300.74     19.73 o 
   3 -10   4      179.53      165.04     33.18 o 
  -3  -9   4       83.38      130.68     41.85 o 
  -2  -9   4        4.99       11.42      4.62 o 
  -1  -9   4      111.09      115.48      8.23 o 
   0  -9   4      523.75      481.84     14.37 o 
   1  -9   4      157.75      168.54     24.83 o 
   2  -9   4       33.99       61.80     21.68 o 
   3  -9   4      181.88      188.21     17.30 o 
   4  -9   4        6.87       10.31      9.90 o 
   5  -9   4       70.33       59.35     10.18 o 
  -4  -8   4       10.83       14.61     13.01 o 
  -3  -8   4        5.58       19.71      6.54 o 
  -2  -8   4      235.67      218.64     36.26 o 
  -1  -8   4        7.91       14.55      8.01 o 
   0  -8   4       18.34       44.25     13.46 o 
   1  -8   4       29.90       32.83      2.63 o 
   2  -8   4       10.24       34.58     12.65 o 
   3  -8   4      141.42      191.91     18.59 o 
   4  -8   4      410.81      372.71     18.14 o 
   5  -8   4      137.95      143.26      3.20 o 
   6  -8   4        5.83        6.03      2.33 o 
   7  -8   4       61.61       83.34      4.96 o 
  -5  -7   4       11.72       14.24     15.37 o 
  -4  -7   4      199.10      192.84     19.98 o 
  -3  -7   4     1067.47     1035.59     16.32 o 
  -2  -7   4       52.11       46.76      3.55 o 
  -1  -7   4     1451.76     1503.39     29.32 o 
   0  -7   4     1695.16     1758.23     12.91 o 
   1  -7   4       98.67      187.19     18.86 o 
   2  -7   4      230.02      287.99     22.53 o 
   3  -7   4      679.44      610.07     36.14 o 
   4  -7   4      654.64      619.37     24.65 o 
   5  -7   4      325.73      321.44     19.90 o 
   6  -7   4      209.15      226.54     18.64 o 
   7  -7   4       10.33       22.36      5.25 o 
  -6  -6   4        0.46        1.47     14.68 o 
  -5  -6   4       11.20       31.63     13.29 o 
  -4  -6   4      162.99      229.03     15.37 o 
  -3  -6   4     1072.93     1002.00     16.15 o 
  -2  -6   4     2405.62     2249.47     14.26 o 
  -1  -6   4      734.11      731.65     10.98 o 
   0  -6   4        6.73       10.46      2.07 o 
   1  -6   4       11.12       23.09     24.51 o 
   2  -6   4       44.01       68.24     16.48 o 
   3  -6   4      322.27      346.80     19.27 o 
   4  -6   4      584.67      614.97     23.96 o 
   5  -6   4        2.15        9.23      6.07 o 
   6  -6   4      422.20      365.35     18.61 o 
   7  -6   4      178.92      209.90     17.25 o 
   8  -6   4        6.06        7.74      7.08 o 
  -7  -5   4       83.67       72.93     11.40 o 
  -6  -5   4       19.27       20.16      6.71 o 
  -5  -5   4       14.75       24.27     18.60 o 
  -4  -5   4       44.11       45.67      7.93 o 
  -3  -5   4      594.31      579.92     13.42 o 
  -2  -5   4       20.89       23.72      2.35 o 
  -1  -5   4       79.60      154.06     21.67 o 
   0  -5   4      440.65      405.93     10.97 o 
   1  -5   4      877.32      864.61     12.02 o 
   2  -5   4       23.12       38.93      9.00 o 
   3  -5   4       39.54       68.99     32.89 o 
   4  -5   4        2.28       22.67     10.37 o 
   5  -5   4       92.69       89.27      4.24 o 
   6  -5   4      249.26      282.96     26.44 o 
   7  -5   4      454.18      510.72     23.69 o 
   8  -5   4       32.56       56.19     25.36 o 
  -8  -4   4       45.90       54.66     11.69 o 
  -7  -4   4      562.22      513.28     16.94 o 
  -6  -4   4      763.92      740.40     14.42 o 
  -5  -4   4      126.40      137.03      4.84 o 
  -4  -4   4     1155.53     1218.89     58.15 o 
  -3  -4   4      105.77      150.26     26.01 o 
  -2  -4   4      822.01      807.16     10.40 o 
  -1  -4   4      955.89      902.50     23.20 o 
   0  -4   4     2100.48     1943.08    155.50 o 
   1  -4   4      443.06      408.95     24.08 o 
   2  -4   4      355.90      389.93     13.15 o 
   3  -4   4       37.25       64.72     15.83 o 
   4  -4   4       96.02      137.85      6.90 o 
   5  -4   4      415.83      412.76     13.29 o 
   6  -4   4     1114.18     1006.23     13.67 o 
   7  -4   4        6.01        9.33     29.03 o 
   8  -4   4        0.75        9.33     11.78 o 
   9  -4   4        0.49        2.00      4.38 o 
  -8  -3   4       62.23       64.94     26.30 o 
  -7  -3   4      532.65      472.01      6.33 o 
  -6  -3   4      193.32      235.91     19.66 o 
  -5  -3   4      417.71      361.56     18.90 o 
  -4  -3   4      308.49      343.23     15.80 o 
  -3  -3   4      480.02      518.24     11.84 o 
  -2  -3   4     1161.10     1182.22     41.66 o 
  -1  -3   4      152.17      157.30     15.08 o 
   0  -3   4       49.09       82.86     25.05 o 
   1  -3   4        1.40        2.56      8.71 o 
   2  -3   4      439.43      457.63     30.68 o 
   3  -3   4     1145.79     1170.30     14.37 o 
   4  -3   4     2869.92     2660.41     36.07 o 
   5  -3   4     1167.20     1083.20     47.30 o 
   6  -3   4      266.80      310.76     13.30 o 
   7  -3   4       35.13       50.16     20.74 o 
   8  -3   4       63.96       71.35     41.56 o 
   9  -3   4        0.82        1.79      1.84 o 
  -8  -2   4      243.84      242.85      9.88 o 
  -7  -2   4      191.99      229.37     10.36 o 
  -6  -2   4       37.17       57.24     12.54 o 
  -5  -2   4       19.80       34.20      4.99 o 
  -4  -2   4      536.14      576.55     13.47 o 
  -3  -2   4     1368.58     1380.69     78.66 o 
  -2  -2   4     6328.52     6051.49     25.97 o 
  -1  -2   4      172.04      200.57     24.21 o 
   0  -2   4      171.42      189.15     11.46 o 
   1  -2   4     2086.66     2009.40     40.74 o 
   2  -2   4     1022.63     1019.61    108.76 o 
   3  -2   4     2629.52     2543.29     68.01 o 
   4  -2   4      496.38      487.83     10.14 o 
   5  -2   4      149.20      221.33     13.85 o 
   6  -2   4      251.40      258.36      8.16 o 
   7  -2   4      786.99      703.79     22.59 o 
   8  -2   4      278.89      301.05     16.95 o 
   9  -2   4      223.83      293.96     42.04 o 
  -9  -1   4       29.57       36.29     14.42 o 
  -8  -1   4      223.37      212.31     12.18 o 
  -7  -1   4      186.45      185.11     14.37 o 
  -6  -1   4       48.39       81.04     18.47 o 
  -5  -1   4      278.51      271.48      8.06 o 
  -4  -1   4     3571.91     3495.99     61.87 o 
  -3  -1   4     2715.65     2581.00     11.15 o 
  -2  -1   4      209.61      203.31     34.81 o 
  -1  -1   4     1211.55     1241.72     20.93 o 
   0  -1   4     3577.15     3594.01     38.14 o 
   1  -1   4     1761.45     1840.22     84.71 o 
   2  -1   4     1410.72     1432.47     79.11 o 
   3  -1   4     2755.66     2709.15     22.29 o 
   4  -1   4       36.40       43.67     16.83 o 
   5  -1   4       14.95       14.87     11.82 o 
   6  -1   4       62.60       51.98      5.99 o 
   7  -1   4      431.16      392.87      8.03 o 
   8  -1   4      173.60      229.22     10.02 o 
   9  -1   4        2.72       13.07     10.73 o 
  -9   0   4      157.31      163.21     15.65 o 
  -8   0   4      160.25      148.41      9.34 o 
  -7   0   4        1.67       10.84      5.59 o 
  -6   0   4      254.92      231.10     16.93 o 
  -5   0   4     1836.66     1738.68     14.39 o 
  -4   0   4     7361.30     6942.75     64.10 o 
  -3   0   4     5922.39     5610.89     46.49 o 
  -2   0   4      232.42      231.31     41.19 o 
  -1   0   4      268.26      317.84     18.16 o 
   0   0   4       51.42       53.31      8.85 o 
   1   0   4      643.64      612.13     22.73 o 
   2   0   4     1423.51     1296.59     19.95 o 
   3   0   4     1266.37     1402.36     73.13 o 
   4   0   4       69.30       95.77     16.50 o 
   5   0   4      599.40      568.93      8.57 o 
   6   0   4      113.26      130.00      4.74 o 
   7   0   4      128.79      144.60     17.73 o 
   8   0   4       15.49       32.80     19.99 o 
  -9   1   4       19.01       28.34     15.04 o 
  -8   1   4        0.13        1.22      6.45 o 
  -7   1   4       90.75      115.95     18.39 o 
  -6   1   4      408.97      407.21     29.40 o 
  -5   1   4       14.54       26.65     14.78 o 
  -4   1   4      191.36      235.69     17.02 o 
  -3   1   4        4.00       11.30     12.85 o 
  -2   1   4       14.53       14.88      4.67 o 
  -1   1   4     1288.98     1363.29     87.60 o 
   0   1   4      139.92      142.62     10.73 o 
   1   1   4      407.08      398.59      7.95 o 
   2   1   4        2.98        9.85     10.10 o 
   3   1   4     1269.53     1433.09     21.83 o 
   4   1   4     3667.70     3374.92     66.62 o 
   5   1   4      941.83      858.90      8.26 o 
   6   1   4     1076.03     1118.23     68.66 o 
   7   1   4      207.82      283.23     18.11 o 
   8   1   4       20.56       24.56     23.87 o 
  -9   2   4       41.78       49.82      9.18 o 
  -8   2   4       94.50      104.06      9.61 o 
  -7   2   4      268.97      243.02     20.36 o 
  -6   2   4      536.73      472.76     23.68 o 
  -5   2   4       94.02      123.12      8.89 o 
  -4   2   4       67.30       75.59     17.37 o 
  -3   2   4      229.69      225.24      6.82 o 
  -2   2   4      770.28      730.41     27.93 o 
  -1   2   4     3529.76     3512.85     60.07 o 
   0   2   4     3193.13     3192.15     37.05 o 
   1   2   4      648.86      662.15      8.63 o 
   2   2   4        3.22       21.00     10.51 o 
   3   2   4      451.00      473.36     18.33 o 
   4   2   4      302.80      267.59      7.96 o 
   5   2   4      395.56      389.79     18.66 o 
   6   2   4      387.59      423.36     19.56 o 
   7   2   4       26.23       32.89      9.40 o 
   8   2   4       47.62       66.04     13.34 o 
  -9   3   4      196.26      231.60     19.88 o 
  -8   3   4      267.21      288.39     16.91 o 
  -7   3   4      829.00      749.32     41.69 o 
  -6   3   4      163.19      182.84     21.46 o 
  -5   3   4      228.00      224.68     22.26 o 
  -4   3   4       34.25       38.19      1.32 o 
  -3   3   4      339.57      342.72     16.30 o 
  -2   3   4        7.91       15.14      3.20 o 
  -1   3   4      506.40      495.67     12.12 o 
   0   3   4       23.79       42.00     18.35 o 
   1   3   4     1038.06     1216.33     22.06 o 
   2   3   4       52.21       71.25     36.66 o 
   3   3   4       16.13       18.12      1.22 o 
   4   3   4        6.49       16.22      7.58 o 
   5   3   4      460.50      527.03     27.64 o 
   6   3   4      121.99      183.41     41.38 o 
   7   3   4       84.86       83.81     24.65 o 
  -9   4   4       41.00       48.54     13.48 o 
  -8   4   4       13.23       13.81      7.51 o 
  -7   4   4       42.91       64.41     15.40 o 
  -6   4   4       11.34       17.30      9.21 o 
  -5   4   4      162.55      190.21     16.17 o 
  -4   4   4     1613.96     1697.20     36.24 o 
  -3   4   4       43.59       46.25      9.67 o 
  -2   4   4      499.91      553.63     14.94 o 
  -1   4   4     1156.05     1166.02     27.07 o 
   0   4   4     2185.99     2293.31     47.62 o 
   1   4   4     1990.35     1909.61     85.70 o 
   2   4   4      946.76      985.20     25.44 o 
   3   4   4      781.62      753.73     18.05 o 
   4   4   4       20.23       32.60      6.62 o 
   5   4   4      188.24      248.41     19.32 o 
   6   4   4      256.89      264.67     28.32 o 
   7   4   4      305.41      297.69     13.46 o 
  -8   5   4        8.90       40.52     14.48 o 
  -7   5   4      316.55      279.61     22.63 o 
  -6   5   4      661.22      680.16     17.93 o 
  -5   5   4      951.29      824.13     20.83 o 
  -4   5   4      934.87      834.74      3.51 o 
  -3   5   4       54.05       65.74     10.81 o 
  -2   5   4        0.42        7.21      5.38 o 
  -1   5   4      172.45      213.08      8.08 o 
   0   5   4     3099.98     2997.59     46.50 o 
   1   5   4      300.58      277.19     22.28 o 
   2   5   4        1.42        3.71      8.11 o 
   3   5   4      119.03      169.41     15.03 o 
   4   5   4      131.78      175.05     22.74 o 
   5   5   4       76.33       68.44     13.05 o 
   6   5   4       67.57       81.81     17.72 o 
  -8   6   4       28.57       47.62      9.98 o 
  -7   6   4        4.57       30.54     17.25 o 
  -6   6   4       78.09       83.17     10.86 o 
  -5   6   4      574.83      542.54     21.54 o 
  -4   6   4      195.47      199.84     12.41 o 
  -3   6   4      464.77      448.64      7.96 o 
  -2   6   4        2.37        4.31      4.76 o 
  -1   6   4       86.59      117.09      7.60 o 
   0   6   4       59.02       66.65      8.13 o 
   1   6   4      103.58      163.29     20.23 o 
   2   6   4        8.17        9.45     11.55 o 
   3   6   4      363.80      456.35     32.10 o 
   4   6   4      616.70      612.23     19.58 o 
   5   6   4      143.08      147.45     26.24 o 
  -7   7   4       41.15       46.54     12.31 o 
  -6   7   4        7.04        9.90     18.57 o 
  -5   7   4       33.59       31.29      2.83 o 
  -4   7   4      299.54      327.13     11.03 o 
  -3   7   4      713.19      673.94     16.63 o 
  -2   7   4      549.77      501.80      9.89 o 
  -1   7   4      383.09      410.62     16.03 o 
   0   7   4      306.98      324.58     12.89 o 
   1   7   4        3.02        1.88     18.23 o 
   2   7   4      551.73      523.52     15.98 o 
   3   7   4      578.99      523.06      9.10 o 
   4   7   4      429.39      426.41     29.08 o 
  -6   8   4       68.65       86.14     46.65 o 
  -5   8   4       20.07       21.70     14.85 o 
  -4   8   4      112.32      109.42      8.50 o 
  -3   8   4      245.52      273.81     15.74 o 
  -2   8   4       36.84       49.64      6.63 o 
  -1   8   4      254.07      236.51     34.43 o 
   0   8   4       28.17       36.45      7.91 o 
   1   8   4      186.34      217.62     27.79 o 
   2   8   4       42.54       67.42     20.50 o 
  -4   9   4      101.06       95.93     18.84 o 
  -3   9   4        6.55       18.47     12.74 o 
  -2   9   4      101.21       89.91     10.84 o 
  -1   9   4       31.41       36.42      4.46 o 
   0   9   4        4.76       34.26     22.08 o 
   0 -10   5       50.58       55.58     10.13 o 
   1 -10   5       88.76      124.46     27.66 o 
   2 -10   5      226.75      226.66     37.98 o 
   3 -10   5      197.14      195.93     16.85 o 
  -3  -9   5      104.81       97.08     14.66 o 
  -2  -9   5       64.26       76.48     15.33 o 
  -1  -9   5      138.97      210.77     14.17 o 
   0  -9   5        1.70        9.55     22.42 o 
   1  -9   5       56.22       88.12     33.55 o 
   2  -9   5        1.88        5.75     11.12 o 
   3  -9   5      219.73      258.71     13.62 o 
   4  -9   5      108.13      146.28     14.37 o 
   5  -9   5        0.73       24.98     25.35 o 
  -4  -8   5       58.67       55.12     31.57 o 
  -3  -8   5       30.01       53.35     14.70 o 
  -2  -8   5       58.46       98.21     26.86 o 
  -1  -8   5        1.64        4.77      4.36 o 
   0  -8   5        5.36       26.65     17.14 o 
   1  -8   5      986.78      929.32     36.85 o 
   2  -8   5      335.77      310.10     20.60 o 
   3  -8   5       60.67       76.75     11.92 o 
   4  -8   5      140.42      211.47     19.01 o 
   5  -8   5      184.63      219.32     23.00 o 
   6  -8   5      212.70      271.18     29.72 o 
   7  -8   5      289.94      283.08     24.83 o 
  -5  -7   5      326.37      329.84     17.81 o 
  -4  -7   5       94.53      101.88      8.33 o 
  -3  -7   5      712.54      708.28     19.95 o 
  -2  -7   5      530.71      529.38     11.61 o 
  -1  -7   5      267.02      294.84     20.30 o 
   0  -7   5     2941.30     2764.77     77.67 o 
   1  -7   5     1133.74     1000.80    101.95 o 
   2  -7   5      124.05      144.06     21.82 o 
   3  -7   5       70.48       71.69     18.65 o 
   4  -7   5      907.73      811.06     36.38 o 
   5  -7   5      319.36      332.64     19.04 o 
   6  -7   5       32.84       44.01     10.46 o 
   7  -7   5        0.46        2.54      3.30 o 
  -6  -6   5      508.75      530.06     17.50 o 
  -5  -6   5      543.89      530.10     11.82 o 
  -4  -6   5       30.22       35.45      4.90 o 
  -3  -6   5       82.70       74.25      6.49 o 
  -2  -6   5       96.86       80.87      2.13 o 
  -1  -6   5     1149.41     1127.94     21.65 o 
   0  -6   5      431.97      430.54     13.99 o 
   1  -6   5       56.24      121.21     18.55 o 
   2  -6   5      274.41      297.55     38.55 o 
   3  -6   5      212.96      239.06     32.09 o 
   4  -6   5       16.81       45.15     24.06 o 
   5  -6   5       54.93       78.84     19.62 o 
   6  -6   5        6.41       12.63     46.18 o 
   7  -6   5        6.08       15.40      8.56 o 
   8  -6   5        2.50        4.34      4.67 o 
  -7  -5   5       10.79        8.79      6.55 o 
  -6  -5   5        0.97        6.71      4.29 o 
  -5  -5   5       70.48      134.12     19.41 o 
  -4  -5   5      591.32      561.00     22.52 o 
  -3  -5   5      282.46      305.87     14.29 o 
  -2  -5   5      828.25      859.44     43.05 o 
  -1  -5   5      260.33      255.84      3.09 o 
   0  -5   5      299.17      291.04      5.33 o 
   1  -5   5      981.40      881.81      4.62 o 
   2  -5   5     2027.65     1928.79     26.49 o 
   3  -5   5     1970.29     1972.14     50.09 o 
   4  -5   5      383.93      363.34     15.36 o 
   5  -5   5      238.70      268.79     10.55 o 
   6  -5   5      380.20      366.95     25.49 o 
   7  -5   5      291.15      281.17     46.56 o 
   8  -5   5      298.17      285.69     19.84 o 
  -8  -4   5        2.43       20.26     25.35 o 
  -7  -4   5       39.71       63.62     37.32 o 
  -6  -4   5       54.85       55.45     12.17 o 
  -5  -4   5      594.46      620.91     15.82 o 
  -4  -4   5     1528.92     1465.30     35.28 o 
  -3  -4   5     1143.61     1337.18     32.53 o 
  -2  -4   5        1.48       14.85      6.59 o 
  -1  -4   5      236.41      230.88      8.22 o 
   0  -4   5      181.17      211.35     22.07 o 
   1  -4   5      654.85      704.30     18.06 o 
   2  -4   5     3795.65     3439.78     13.59 o 
   3  -4   5     1744.87     1971.16     31.01 o 
   4  -4   5      566.53      573.98     14.22 o 
   5  -4   5      416.00      417.03      5.37 o 
   6  -4   5      797.86      710.54     12.77 o 
   7  -4   5      208.44      262.93     26.04 o 
   8  -4   5        2.07       10.74     13.76 o 
  -8  -3   5       68.58       77.57     14.04 o 
  -7  -3   5        9.09       10.78      2.99 o 
  -6  -3   5       42.17       38.84     11.50 o 
  -5  -3   5       95.02      124.71     30.34 o 
  -4  -3   5      293.49      261.51      5.93 o 
  -3  -3   5     1014.44      968.48     17.18 o 
  -2  -3   5     1110.80     1150.81     36.87 o 
  -1  -3   5     2667.70     2529.31     14.62 o 
   0  -3   5      906.98      852.20     23.37 o 
   1  -3   5      370.16      381.33     15.73 o 
   2  -3   5     2518.75     2475.17     50.27 o 
   3  -3   5       35.12       62.51     16.75 o 
   4  -3   5      408.18      432.95     27.47 o 
   5  -3   5      543.41      505.46     15.64 o 
   6  -3   5       69.40       64.70      8.28 o 
   7  -3   5        2.64        5.92     10.39 o 
   8  -3   5        2.97        2.54      1.13 o 
   9  -3   5        3.54        3.30      3.30 o 
  -8  -2   5       60.66       72.02     27.68 o 
  -7  -2   5      184.90      238.50     12.71 o 
  -6  -2   5      108.26      147.29     23.57 o 
  -5  -2   5       57.32      141.29     15.69 o 
  -4  -2   5       44.30       43.87      2.39 o 
  -3  -2   5      294.33      284.97     14.49 o 
  -2  -2   5     3514.09     3355.78    149.12 o 
  -1  -2   5     4460.72     4401.03     48.88 o 
   0  -2   5      149.74      180.24      8.09 o 
   1  -2   5      161.11      205.26     11.55 o 
   2  -2   5        7.87       12.49      4.38 o 
   3  -2   5      159.47      154.48     21.37 o 
   4  -2   5      806.36      750.66      9.80 o 
   5  -2   5      187.46      228.02     24.01 o 
   6  -2   5      243.27      228.69      6.19 o 
   7  -2   5        1.45        2.51      1.13 o 
   8  -2   5       26.64       33.75      6.21 o 
   9  -2   5       17.48       16.21     22.62 o 
  -9  -1   5       87.73      145.01     41.23 o 
  -8  -1   5      139.19      153.37     20.61 o 
  -7  -1   5      410.61      382.45     14.49 o 
  -6  -1   5      248.18      288.20     14.44 o 
  -5  -1   5        0.16        0.44      1.55 o 
  -4  -1   5     1699.86     1646.64     31.71 o 
  -3  -1   5     5568.85     5274.78     15.11 o 
  -2  -1   5     2381.87     2353.31     72.64 o 
  -1  -1   5     2231.33     2195.21     18.38 o 
   0  -1   5      783.35      746.82     30.90 o 
   1  -1   5      117.16      138.96      7.41 o 
   2  -1   5       23.56       22.56      5.24 o 
   3  -1   5     4954.35     4931.33     16.89 o 
   4  -1   5      832.71      771.09     14.83 o 
   5  -1   5       60.07       50.05      9.04 o 
   6  -1   5      314.59      301.04     17.72 o 
   7  -1   5      153.70      167.41      3.90 o 
   8  -1   5        2.48       27.43     18.38 o 
  -9   0   5      135.20      112.38     29.46 o 
  -8   0   5      311.44      319.81     17.91 o 
  -7   0   5       10.56       28.98     17.36 o 
  -6   0   5        2.18        6.18     11.96 o 
  -5   0   5      102.51      106.82      9.61 o 
  -4   0   5      822.52      776.44     20.58 o 
  -3   0   5      357.45      387.97     25.96 o 
  -2   0   5     2345.34     2409.06     16.77 o 
  -1   0   5     1246.32     1330.48     36.75 o 
   0   0   5     1351.11     1340.97     27.24 o 
   1   0   5        4.92       21.51     10.04 o 
   2   0   5      147.18      162.41     10.32 o 
   3   0   5     1191.23     1200.89     18.31 o 
   4   0   5      200.15      293.24     15.79 o 
   5   0   5      251.88      292.19     15.82 o 
   6   0   5      515.60      496.94      4.75 o 
   7   0   5      254.53      339.33     27.53 o 
   8   0   5      103.11       81.38      9.69 o 
  -9   1   5       83.41       78.23     27.59 o 
  -8   1   5      120.74      122.64      4.71 o 
  -7   1   5        0.18        3.04      2.78 o 
  -6   1   5       13.42       26.70     10.11 o 
  -5   1   5      795.34      789.16     14.81 o 
  -4   1   5     3409.14     3374.15     34.76 o 
  -3   1   5      316.68      363.79     13.16 o 
  -2   1   5      572.54      597.93     15.57 o 
  -1   1   5      607.74      649.06     23.65 o 
   0   1   5     8452.58     7983.22     32.21 o 
   1   1   5     1140.48     1331.77     16.16 o 
   2   1   5     4540.63     4346.46     55.37 o 
   3   1   5     4027.46     3824.55     58.29 o 
   4   1   5      438.31      452.73      8.29 o 
   5   1   5      452.61      478.96     27.32 o 
   6   1   5      421.20      409.65     22.24 o 
   7   1   5      828.13      827.43     27.08 o 
   8   1   5       71.06       62.95     17.24 o 
  -9   2   5       62.59       62.66     17.48 o 
  -8   2   5       68.72       85.90     16.11 o 
  -7   2   5      958.89      857.71      7.37 o 
  -6   2   5     2334.33     2130.90     63.09 o 
  -5   2   5     2331.59     2383.19     23.11 o 
  -4   2   5        4.57       15.43      7.68 o 
  -3   2   5      113.03      105.52     13.00 o 
  -2   2   5      426.56      508.58     24.39 o 
  -1   2   5     2970.63     2798.26     73.58 o 
   0   2   5    12074.88    11496.38     60.62 o 
   1   2   5     5696.08     5315.89     49.89 o 
   2   2   5     1115.12     1286.51     24.60 o 
   3   2   5        0.74       12.31     14.76 o 
   4   2   5        5.52        4.24      2.30 o 
   5   2   5        4.83       25.62     22.69 o 
   6   2   5        2.99        3.96      3.30 o 
   7   2   5        7.09        8.29      4.43 o 
   8   2   5       50.56       47.58     12.37 o 
  -9   3   5        0.06        1.51      4.62 o 
  -8   3   5      103.61       82.92      6.27 o 
  -7   3   5       76.39       89.27     15.38 o 
  -6   3   5       50.69       67.79     27.48 o 
  -5   3   5      215.72      276.40     22.75 o 
  -4   3   5      618.85      623.21     11.48 o 
  -3   3   5        1.78       14.51     16.54 o 
  -2   3   5      201.76      244.89     15.18 o 
  -1   3   5      357.11      337.17     26.29 o 
   0   3   5       64.02      157.69     21.57 o 
   1   3   5        9.44       20.40     14.99 o 
   2   3   5       27.15       46.66     22.75 o 
   3   3   5      233.85      280.88     17.48 o 
   4   3   5      160.10      170.06     27.52 o 
   5   3   5      178.71      226.16     19.67 o 
   6   3   5       92.07       82.18      7.28 o 
   7   3   5       18.79       20.78     14.13 o 
  -9   4   5       15.13       14.89     22.53 o 
  -8   4   5       48.69       46.37      4.63 o 
  -7   4   5       17.48       47.07     21.29 o 
  -6   4   5      235.41      243.31     26.13 o 
  -5   4   5       71.66       82.82      7.87 o 
  -4   4   5      859.12      824.78     10.52 o 
  -3   4   5      731.22      705.84     12.99 o 
  -2   4   5     1392.49     1457.00     76.91 o 
  -1   4   5     1612.07     1495.68     71.86 o 
   0   4   5        6.48        7.54     16.49 o 
   1   4   5      517.33      475.59     20.68 o 
   2   4   5      439.15      438.12     15.87 o 
   3   4   5      532.33      526.00     14.33 o 
   4   4   5      674.31      668.54     15.50 o 
   5   4   5      297.98      296.10     14.99 o 
   6   4   5        3.14        5.97      9.99 o 
  -8   5   5      447.81      440.90     22.71 o 
  -7   5   5       66.01       57.29      6.57 o 
  -6   5   5       16.01       23.99     20.60 o 
  -5   5   5      432.17      391.85     14.96 o 
  -4   5   5      949.97      834.13     20.54 o 
  -3   5   5     1024.32      946.16     24.08 o 
  -2   5   5      964.44      876.01     23.74 o 
  -1   5   5     1199.21     1247.16     22.69 o 
   0   5   5      180.00      179.16     26.28 o 
   1   5   5      318.74      323.83     27.92 o 
   2   5   5       63.75       61.10      2.40 o 
   3   5   5       16.07       21.30     19.46 o 
   4   5   5       11.54       13.01      2.17 o 
   5   5   5        1.21        0.80      1.18 o 
   6   5   5        5.54       26.77     27.99 o 
  -8   6   5        7.15       47.22     44.30 o 
  -7   6   5       32.63       50.85     15.92 o 
  -6   6   5      125.60      165.52     19.56 o 
  -5   6   5       87.16       68.85      6.00 o 
  -4   6   5      335.24      357.33     15.82 o 
  -3   6   5        5.11        9.14     45.15 o 
  -2   6   5      274.00      278.37     17.87 o 
  -1   6   5      856.03      837.97     14.44 o 
   0   6   5      800.18      691.57     31.31 o 
   1   6   5       55.05       50.29     13.48 o 
   2   6   5      179.66      156.35      4.67 o 
   3   6   5       50.60       54.71      4.05 o 
   4   6   5      453.33      432.42     13.28 o 
   5   6   5      215.95      292.67     22.79 o 
  -7   7   5      488.90      465.42     20.40 o 
  -6   7   5       22.94       27.05      6.46 o 
  -5   7   5      265.31      280.13     22.57 o 
  -4   7   5        2.66       10.08      6.53 o 
  -3   7   5      340.97      381.93     16.81 o 
  -2   7   5       39.09       69.96     15.12 o 
  -1   7   5      332.47      326.55     16.99 o 
   0   7   5      683.86      625.91     19.04 o 
   1   7   5      663.85      625.68     11.95 o 
   2   7   5       22.37       41.37     14.57 o 
   3   7   5      140.33      184.86     13.67 o 
   4   7   5       67.78       86.04     25.28 o 
  -6   8   5      457.49      469.49     22.77 o 
  -5   8   5      127.22      121.51      4.38 o 
  -4   8   5       10.76       15.17     41.38 o 
  -3   8   5       17.23       44.20     13.46 o 
  -2   8   5      174.49      185.59     15.57 o 
  -1   8   5      393.08      391.10     18.72 o 
   0   8   5      262.48      320.83     26.19 o 
   1   8   5        4.13       10.38     13.06 o 
   2   8   5        2.73        3.10      2.10 o 
  -3   9   5       33.66       49.24     16.01 o 
  -2   9   5       12.77       32.89     17.34 o 
  -1   9   5       85.30      137.21     21.39 o 
   0 -10   6      224.54      225.46      5.04 o 
   1 -10   6       43.44       57.10     10.96 o 
   2 -10   6        0.83       12.68     20.42 o 
   3 -10   6        3.62        6.34     14.52 o 
  -3  -9   6        7.27       36.35     20.21 o 
  -2  -9   6       56.99       82.55      6.99 o 
  -1  -9   6      547.28      479.24     17.47 o 
   0  -9   6        1.28        4.52      3.30 o 
   1  -9   6        5.88        9.71     15.19 o 
   2  -9   6      107.77      188.49     28.65 o 
   3  -9   6      136.87      141.09     15.39 o 
   4  -9   6       51.78       42.48     11.38 o 
   5  -9   6        7.40        9.90     13.10 o 
  -4  -8   6       75.39       59.47     11.78 o 
  -3  -8   6        6.01       24.46      8.19 o 
  -2  -8   6        7.90       13.40     14.82 o 
  -1  -8   6       47.32       57.71     12.22 o 
   0  -8   6        0.60        2.92      4.79 o 
   1  -8   6      268.74      300.87     25.66 o 
   2  -8   6     1104.64     1197.05    117.15 o 
   3  -8   6      154.18      145.40     56.03 o 
   4  -8   6       10.39       15.72     10.58 o 
   5  -8   6       59.25       67.98     11.19 o 
   6  -8   6       58.29       66.60     17.35 o 
  -5  -7   6      484.34      494.41     18.19 o 
  -4  -7   6      391.79      362.93     13.89 o 
  -3  -7   6      380.18      374.36     15.34 o 
  -2  -7   6      133.35      140.06     16.90 o 
  -1  -7   6        5.53        7.67      4.17 o 
   0  -7   6      325.92      397.73     18.32 o 
   1  -7   6     1060.45     1042.41     13.85 o 
   2  -7   6      282.12      335.62     28.70 o 
   3  -7   6      284.08      287.93     35.96 o 
   4  -7   6      217.81      281.40     15.65 o 
   6  -7   6        6.48        9.37      4.45 o 
   7  -7   6       38.28       32.53      2.69 o 
  -6  -6   6      126.77      186.10     13.29 o 
  -5  -6   6      254.71      271.58     17.14 o 
  -4  -6   6      226.60      220.86     13.68 o 
  -3  -6   6        7.97       14.51      9.69 o 
  -2  -6   6       79.14       70.40     10.42 o 
  -1  -6   6       48.79       50.23      6.88 o 
   0  -6   6     1007.54      919.61     31.90 o 
   1  -6   6       95.24       92.60      7.05 o 
   2  -6   6      160.86      177.51     21.19 o 
   3  -6   6      513.75      568.30     21.89 o 
   4  -6   6      271.04      253.18     22.90 o 
   5  -6   6      475.35      397.79      8.39 o 
   6  -6   6       67.82       63.47      6.88 o 
   7  -6   6       20.19       30.63      6.35 o 
   8  -6   6       76.83       82.95      8.69 o 
  -7  -5   6       86.73      101.13     43.54 o 
  -6  -5   6       43.70       44.33      4.04 o 
  -5  -5   6       34.69       52.04      9.59 o 
  -4  -5   6      424.22      450.72     25.45 o 
  -3  -5   6      544.37      582.73     11.77 o 
  -2  -5   6      695.58      681.07      9.78 o 
  -1  -5   6     1256.37     1455.40     74.29 o 
   0  -5   6      978.24      927.50      9.86 o 
   1  -5   6       36.16       41.72     13.43 o 
   2  -5   6     1630.84     1471.61     65.74 o 
   3  -5   6      866.14      831.98     21.36 o 
   4  -5   6      430.54      433.10     18.71 o 
   5  -5   6      588.78      534.61     18.42 o 
   6  -5   6      747.62      683.09      9.73 o 
   7  -5   6      110.55      119.48     24.82 o 
   8  -5   6      289.15      281.30     26.11 o 
  -8  -4   6      491.74      460.32     14.51 o 
  -7  -4   6      292.84      352.49     41.66 o 
  -6  -4   6      526.60      498.98     14.08 o 
  -5  -4   6       35.76       92.17     13.66 o 
  -4  -4   6      266.44      280.08      8.50 o 
  -3  -4   6     1642.07     1744.17     19.19 o 
  -2  -4   6     2093.02     1931.85     15.06 o 
  -1  -4   6     1445.71     1373.88     31.19 o 
   0  -4   6     2829.91     2865.60     10.68 o 
   1  -4   6       18.81       17.56      0.53 o 
   2  -4   6     1430.86     1610.80     25.12 o 
   3  -4   6      470.10      449.17      9.15 o 
   4  -4   6      141.92      221.30     19.91 o 
   5  -4   6      526.20      488.54     25.68 o 
   6  -4   6       11.89       42.34     20.91 o 
   7  -4   6      255.00      321.49     24.56 o 
   8  -4   6        2.37        4.73     16.92 o 
  -8  -3   6      303.42      349.59     21.60 o 
  -7  -3   6       85.33      114.91      5.37 o 
  -6  -3   6        2.66       16.34     13.54 o 
  -5  -3   6       12.36       11.28      4.45 o 
  -4  -3   6       10.30       14.46      1.98 o 
  -3  -3   6       55.50       48.81      6.87 o 
  -2  -3   6     1414.86     1335.55     36.38 o 
  -1  -3   6       14.02       13.91      1.85 o 
   0  -3   6     1183.28     1171.07     71.13 o 
   1  -3   6      345.44      346.55     11.64 o 
   2  -3   6     1603.84     1767.86     54.44 o 
   3  -3   6       28.00       60.05     19.84 o 
   4  -3   6      182.37      194.67     31.69 o 
   5  -3   6      138.10      168.12     11.60 o 
   6  -3   6      876.19      767.89     22.78 o 
   7  -3   6      356.09      355.85     13.09 o 
   8  -3   6       35.05       35.53     29.27 o 
  -8  -2   6       18.72       21.05      2.45 o 
  -7  -2   6        0.73        2.91      6.41 o 
  -6  -2   6      151.99      217.72     19.27 o 
  -5  -2   6      415.08      387.60      3.72 o 
  -4  -2   6      175.51      202.91     19.65 o 
  -3  -2   6     1282.22     1214.96     15.60 o 
  -2  -2   6       85.75       82.04     12.95 o 
  -1  -2   6     1566.98     1762.77     18.87 o 
   0  -2   6      455.59      472.00     16.77 o 
   1  -2   6     6270.89     6074.44     40.24 o 
   2  -2   6     1479.62     1410.82     55.74 o 
   3  -2   6      249.78      273.45      6.13 o 
   4  -2   6        3.30       28.50     19.25 o 
   5  -2   6      152.13      158.81     25.26 o 
   6  -2   6      797.25      718.03     28.85 o 
   7  -2   6      769.41      662.99     13.85 o 
   8  -2   6      335.36      292.48      3.62 o 
  -9  -1   6        0.49        3.30      5.86 o 
  -8  -1   6        2.05        4.91     18.26 o 
  -7  -1   6       47.81       50.04     15.67 o 
  -6  -1   6      865.25      745.64     34.85 o 
  -5  -1   6      538.86      522.22     16.29 o 
  -4  -1   6      187.40      222.88     29.70 o 
  -3  -1   6      679.47      645.12     19.13 o 
  -2  -1   6      939.02      950.67      6.08 o 
  -1  -1   6     1397.35     1418.41     91.51 o 
   0  -1   6      458.67      509.85      8.93 o 
   1  -1   6     1595.68     1570.49     23.88 o 
   2  -1   6      491.08      540.68     17.63 o 
   3  -1   6      696.44      719.70     19.17 o 
   4  -1   6       18.14       28.01      8.17 o 
   5  -1   6      213.98      277.06     12.97 o 
   6  -1   6      479.10      470.77     18.08 o 
   7  -1   6       62.10       59.68     18.75 o 
   8  -1   6        2.18        5.32      3.91 o 
  -9   0   6       15.19       18.31      5.51 o 
  -8   0   6       60.71       86.66     28.37 o 
  -7   0   6      115.11      112.74     52.54 o 
  -6   0   6      797.03      753.95     16.79 o 
  -5   0   6      382.57      432.39     16.27 o 
  -4   0   6        0.20        6.72     20.74 o 
  -3   0   6      328.71      327.92      8.20 o 
  -2   0   6     3932.77     3808.85     19.44 o 
  -1   0   6      523.12      489.07     13.57 o 
   0   0   6     1564.76     1752.78     21.64 o 
   1   0   6        5.34       23.45     14.89 o 
   2   0   6       41.07       66.82     11.03 o 
   3   0   6     1306.42     1465.97     19.92 o 
   4   0   6      874.35      803.42     12.28 o 
   5   0   6      275.15      332.65     15.19 o 
   6   0   6       18.27       48.64     14.88 o 
   7   0   6       62.38       62.78      3.53 o 
   8   0   6      119.36      130.46      9.63 o 
  -9   1   6      172.51      165.06     26.58 o 
  -8   1   6      226.07      222.87     16.22 o 
  -7   1   6       63.68       65.21     11.68 o 
  -6   1   6      232.95      245.45      8.32 o 
  -5   1   6     1359.94     1308.26     15.58 o 
  -4   1   6     1332.71     1244.65      9.19 o 
  -3   1   6       91.89      188.75     20.66 o 
  -2   1   6      339.14      335.42     23.04 o 
  -1   1   6      311.80      313.83     11.15 o 
   0   1   6     2948.53     3090.03     15.46 o 
   1   1   6     4130.87     3961.34     14.32 o 
   2   1   6     4719.59     4296.78      7.26 o 
   3   1   6     3107.25     2972.81     52.92 o 
   4   1   6      458.75      504.55     14.56 o 
   5   1   6       18.12       21.09     27.61 o 
   6   1   6        2.25        8.18     11.24 o 
   7   1   6      119.36      154.34     18.61 o 
   8   1   6      146.66      138.74     31.19 o 
  -9   2   6       92.92       86.95      7.58 o 
  -8   2   6        5.60       13.48      8.90 o 
  -7   2   6      153.39      168.71     14.13 o 
  -6   2   6      173.18      182.66     21.81 o 
  -5   2   6     1535.57     1457.33     34.27 o 
  -4   2   6      802.97      738.31     14.05 o 
  -3   2   6      493.16      488.75     18.13 o 
  -2   2   6     3684.16     3431.27     20.86 o 
  -1   2   6      107.82      115.92     10.13 o 
   0   2   6      102.47      115.72     15.10 o 
   1   2   6       51.51       53.16      5.20 o 
   2   2   6     1862.71     1769.68     14.30 o 
   3   2   6      750.84      736.87     16.15 o 
   4   2   6        1.63       12.16     15.65 o 
   5   2   6        3.29        2.56      3.28 o 
   6   2   6       84.44       77.52      7.78 o 
   7   2   6      129.10      148.01     17.39 o 
  -9   3   6      428.96      455.36     27.01 o 
  -8   3   6        0.49        5.30      8.08 o 
  -7   3   6       13.25       16.09      8.02 o 
  -6   3   6       33.85       32.58      2.75 o 
  -5   3   6      142.31      219.94     15.09 o 
  -4   3   6      255.42      278.84     12.03 o 
  -3   3   6      624.87      584.83     27.08 o 
  -2   3   6        5.52       11.30     27.06 o 
  -1   3   6     2138.80     2211.18     30.44 o 
   0   3   6     1602.10     1703.13     29.94 o 
   1   3   6        5.88       12.57      7.83 o 
   2   3   6      317.52      311.75     15.82 o 
   3   3   6       47.04       54.57     16.37 o 
   4   3   6     1213.09     1157.24     15.69 o 
   5   3   6      894.44      842.93     31.06 o 
   6   3   6      484.41      416.62     28.70 o 
   7   3   6      134.25      122.52      9.99 o 
  -8   4   6       94.24      106.68     21.58 o 
  -7   4   6      100.57      107.65     13.18 o 
  -6   4   6      234.90      277.00     13.02 o 
  -5   4   6      134.49      158.00     10.54 o 
  -4   4   6       36.04       57.86      8.73 o 
  -3   4   6      227.97      278.61     17.02 o 
  -2   4   6     1090.32     1274.68     15.98 o 
  -1   4   6     4509.19     4099.19     15.22 o 
   0   4   6     1994.56     2004.20     20.32 o 
   1   4   6      436.30      402.29     33.29 o 
   2   4   6        7.27        8.30      6.69 o 
   3   4   6        4.50        9.29      4.40 o 
   4   4   6       94.94       91.47      7.67 o 
   5   4   6      925.53      837.32     14.42 o 
   6   4   6      396.84      360.39      4.38 o 
  -8   5   6      346.66      349.85     18.47 o 
  -7   5   6       20.97       44.45     14.00 o 
  -6   5   6      250.19      273.64     13.15 o 
  -5   5   6      294.88      365.39     23.28 o 
  -4   5   6       28.77       55.47     23.02 o 
  -3   5   6       54.24       59.69      9.99 o 
  -2   5   6      714.62      681.69     22.20 o 
  -1   5   6       79.02       96.54     16.55 o 
   0   5   6       53.50       76.37      4.55 o 
   1   5   6       14.58       20.91      7.92 o 
   2   5   6        1.34        3.33      4.01 o 
   3   5   6        7.29       16.70      4.95 o 
   4   5   6      285.86      266.59     49.34 o 
   5   5   6       54.42       69.84     18.28 o 
  -7   6   6        5.15       10.72     11.23 o 
  -6   6   6       64.19       66.62      9.71 o 
  -5   6   6        3.67        7.50      6.59 o 
  -4   6   6       22.70       35.01     10.96 o 
  -3   6   6       57.03       55.25      5.27 o 
  -2   6   6      112.85      123.88      5.21 o 
  -1   6   6      116.93      146.56      8.96 o 
   0   6   6      134.12      149.73     11.54 o 
   1   6   6      254.19      259.37      9.85 o 
   2   6   6      371.51      351.92      8.12 o 
   3   6   6      576.23      578.02     20.46 o 
   4   6   6       52.33       43.46      2.03 o 
  -6   7   6        5.86       12.46      9.99 o 
  -5   7   6        8.57        8.70     15.60 o 
  -4   7   6     1567.32     1465.47     28.48 o 
  -3   7   6      729.68      682.28     16.93 o 
  -2   7   6       22.79       40.85      8.23 o 
  -1   7   6      226.10      243.66     19.16 o 
   0   7   6      635.15      578.68     14.14 o 
   1   7   6      597.39      581.40     16.73 o 
   2   7   6      229.71      218.10     12.88 o 
   3   7   6       83.68      117.94     55.70 o 
  -5   8   6      246.74      297.67     17.45 o 
  -4   8   6        8.57        5.87      8.44 o 
  -3   8   6        0.85        5.12      4.71 o 
  -2   8   6      119.71      125.19     46.02 o 
  -1   8   6      106.44      117.06     35.44 o 
   0   8   6       51.54       61.43     12.25 o 
   1   8   6      101.85      111.88     28.10 o 
   0 -10   7      179.62      190.88     11.82 o 
   1 -10   7      140.86      138.45     27.24 o 
   2 -10   7       10.43       26.00     15.30 o 
   3 -10   7      255.65      286.73     23.70 o 
  -3  -9   7       98.54      146.03     21.39 o 
  -2  -9   7        5.64        6.97      4.65 o 
  -1  -9   7       53.60       46.74      7.54 o 
   0  -9   7       50.06       61.83     24.79 o 
   1  -9   7       20.03       33.98     17.03 o 
   2  -9   7      264.73      245.49      6.55 o 
   3  -9   7        7.69       36.53     23.82 o 
   4  -9   7      143.69      193.13     14.37 o 
   5  -9   7       51.14       47.24      4.76 o 
  -4  -8   7        5.34       10.78     26.20 o 
  -3  -8   7      154.15      176.53     12.04 o 
  -2  -8   7      859.35      784.34     13.06 o 
  -1  -8   7      457.19      450.28     17.05 o 
   0  -8   7       49.77       59.68      8.46 o 
   1  -8   7      170.38      171.65      3.77 o 
   2  -8   7       84.12       89.25     20.26 o 
   3  -8   7      355.37      435.46     28.62 o 
   4  -8   7      706.76      580.16     16.92 o 
   5  -8   7      753.15      662.54     15.55 o 
   6  -8   7       23.45       28.38     18.93 o 
  -5  -7   7       59.88       86.33     43.73 o 
  -4  -7   7      328.16      293.93      4.56 o 
  -3  -7   7      786.52      677.76     33.63 o 
  -2  -7   7     1250.27     1234.21     68.64 o 
  -1  -7   7      270.06      294.32     18.09 o 
   0  -7   7      452.69      426.42     15.88 o 
   1  -7   7       15.33       43.96     13.14 o 
   2  -7   7      261.83      267.09     46.47 o 
   3  -7   7      241.29      295.28     36.47 o 
   4  -7   7       91.05      101.69     41.75 o 
   5  -7   7        7.41       14.41      8.53 o 
   6  -7   7       17.21       33.02     12.02 o 
   7  -7   7        1.32        5.32      5.73 o 
  -6  -6   7        5.96       24.86     17.84 o 
  -5  -6   7        4.98        9.14      5.74 o 
  -4  -6   7        3.63        5.77      4.86 o 
  -3  -6   7      236.67      223.99     23.18 o 
  -2  -6   7       22.61       22.65      6.81 o 
  -1  -6   7       48.96       59.45     16.09 o 
   0  -6   7      184.09      267.58     18.29 o 
   1  -6   7      172.34      169.55     10.43 o 
   2  -6   7      342.70      417.15     21.86 o 
   3  -6   7      120.52      123.63     11.45 o 
   4  -6   7       26.99       54.81     24.49 o 
   5  -6   7       38.05       34.82      5.50 o 
   6  -6   7      175.76      195.37     17.86 o 
   7  -6   7       55.29       49.82     17.22 o 
   8  -6   7      223.73      244.98     15.74 o 
  -7  -5   7       81.46       81.15     11.78 o 
  -6  -5   7      330.88      359.54     15.71 o 
  -5  -5   7      688.43      597.77     26.43 o 
  -4  -5   7      353.31      357.29     12.33 o 
  -3  -5   7        8.42       29.99     10.62 o 
  -2  -5   7      721.13      660.22      6.31 o 
  -1  -5   7      834.42      769.77     15.97 o 
   0  -5   7      450.93      412.08     30.50 o 
   1  -5   7     3462.52     3181.48     59.38 o 
   2  -5   7     1501.90     1491.53     17.48 o 
   3  -5   7       15.45       28.90     18.43 o 
   4  -5   7        4.13       22.44      9.46 o 
   5  -5   7      341.20      339.07     20.12 o 
   6  -5   7      215.51      186.72     39.25 o 
   7  -5   7      312.04      346.63     18.21 o 
   8  -5   7       34.54       49.20     13.46 o 
  -7  -4   7      508.71      482.40      5.38 o 
  -6  -4   7      964.93      881.19     12.62 o 
  -5  -4   7      616.78      556.92      3.27 o 
  -4  -4   7      251.16      266.43      9.53 o 
  -3  -4   7       51.62       55.71      7.75 o 
  -2  -4   7      143.45      137.73     16.90 o 
  -1  -4   7      277.35      288.71     27.05 o 
   0  -4   7     2212.18     2198.00     12.19 o 
   1  -4   7      390.42      397.97     27.11 o 
   2  -4   7       65.06       63.98      7.06 o 
   3  -4   7        1.57       18.47     10.27 o 
   4  -4   7      377.34      397.44     26.77 o 
   5  -4   7      200.66      208.11     22.48 o 
   6  -4   7       22.92       36.50     12.50 o 
   7  -4   7       53.94      111.24     30.30 o 
   8  -4   7      140.81      124.50     46.65 o 
  -8  -3   7      239.34      204.85      2.83 o 
  -7  -3   7      144.71      131.07     41.56 o 
  -6  -3   7       63.55       67.78     16.28 o 
  -5  -3   7       93.64      128.97      8.54 o 
  -4  -3   7      122.89      128.20      8.33 o 
  -3  -3   7      521.20      561.92     13.77 o 
  -2  -3   7     1815.80     1688.06     13.71 o 
  -1  -3   7     1445.18     1484.24     46.85 o 
   0  -3   7      124.25      144.87     12.01 o 
   1  -3   7     2241.46     2257.06    108.06 o 
   2  -3   7     2683.35     2691.34     47.66 o 
   3  -3   7      622.10      578.53     15.23 o 
   4  -3   7      359.34      437.61     17.71 o 
   5  -3   7      547.08      522.79     41.23 o 
   6  -3   7        8.50       26.48      8.29 o 
   7  -3   7      267.29      301.68     22.99 o 
   8  -3   7      307.96      283.59     17.54 o 
  -8  -2   7       26.68       32.10     20.37 o 
  -7  -2   7      279.68      329.49     21.16 o 
  -6  -2   7        9.95       12.56      1.90 o 
  -5  -2   7     1260.76     1166.18     14.21 o 
  -4  -2   7     1520.40     1401.33     90.65 o 
  -3  -2   7     1958.95     1898.03     10.77 o 
  -2  -2   7     2079.51     2037.87     30.61 o 
  -1  -2   7      206.96      214.82     15.74 o 
   0  -2   7      808.65      839.83     88.00 o 
   1  -2   7      126.09      123.11      5.95 o 
   2  -2   7     2723.68     2479.86     13.47 o 
   3  -2   7      792.86      773.87     16.82 o 
   4  -2   7      659.80      631.87     11.33 o 
   5  -2   7       68.06       85.17     12.95 o 
   6  -2   7       10.31       24.89     19.62 o 
   7  -2   7       13.96       26.42     10.10 o 
   8  -2   7       55.37       55.70     37.98 o 
  -9  -1   7       60.66       82.13     26.20 o 
  -8  -1   7       92.13       91.18     14.12 o 
  -7  -1   7      123.81      159.74     20.22 o 
  -6  -1   7        0.75        2.72      0.37 o 
  -5  -1   7      388.14      402.65     23.68 o 
  -4  -1   7     1271.63     1403.38     22.99 o 
  -3  -1   7     2617.05     2663.15     16.20 o 
  -2  -1   7      652.72      911.90     65.88 o 
  -1  -1   7        0.64       14.28     26.15 o 
   0  -1   7        3.18       28.33     11.06 o 
   1  -1   7     1078.50     1086.43     16.42 o 
   2  -1   7     1624.74     1766.03     19.11 o 
   3  -1   7      296.62      295.16      7.07 o 
   4  -1   7      307.14      376.85     21.31 o 
   5  -1   7       34.03       42.09     14.54 o 
   6  -1   7      331.19      341.48     16.59 o 
   7  -1   7      248.19      302.18     31.94 o 
   8  -1   7       47.12       39.09      4.21 o 
  -9   0   7        1.57        4.34      5.86 o 
  -8   0   7       19.19       19.13     31.39 o 
  -7   0   7       21.69       51.26     20.38 o 
  -6   0   7      370.57      403.15     17.81 o 
  -5   0   7        3.49        9.93     14.70 o 
  -4   0   7       63.65      102.99     21.49 o 
  -3   0   7      600.77      659.42     26.53 o 
  -2   0   7     2806.82     2619.77     12.44 o 
  -1   0   7      158.77      167.36     12.09 o 
   0   0   7       23.48       80.17     15.36 o 
   1   0   7     1350.50     1438.82     18.03 o 
   2   0   7        5.19       20.92     18.57 o 
   3   0   7       23.04       26.12      8.58 o 
   4   0   7      446.92      411.69     14.57 o 
   5   0   7     1730.89     1596.54     62.48 o 
   6   0   7      155.90      197.63     28.28 o 
   7   0   7        6.84       13.72     11.03 o 
   8   0   7        1.09       10.51     16.68 o 
  -9   1   7       29.03       46.82     14.37 o 
  -8   1   7        1.62       13.03     13.81 o 
  -7   1   7      319.12      305.91     23.75 o 
  -6   1   7     1947.55     1926.99     17.15 o 
  -5   1   7      204.09      199.37     13.68 o 
  -4   1   7      253.48      262.43      6.48 o 
  -3   1   7     1309.22     1348.42     18.92 o 
  -2   1   7      170.29      217.31     31.40 o 
  -1   1   7      188.14      185.61      8.31 o 
   0   1   7     3627.73     3723.53     23.80 o 
   1   1   7     1986.41     2145.57     23.04 o 
   2   1   7      398.57      390.79     30.05 o 
   3   1   7      709.02      739.58     15.41 o 
   4   1   7      161.72      253.52     25.54 o 
   5   1   7      221.35      257.08     15.09 o 
   6   1   7       71.83       89.53     12.23 o 
   7   1   7       37.71       55.61     26.85 o 
  -9   2   7      218.03      185.42     11.17 o 
  -8   2   7      178.41      166.94     37.51 o 
  -7   2   7      733.27      638.35      6.03 o 
  -6   2   7      146.85      171.95     12.48 o 
  -5   2   7      104.35      113.02     11.06 o 
  -4   2   7      332.18      364.68     16.34 o 
  -3   2   7      601.81      601.17     19.03 o 
  -2   2   7     3029.26     2990.20     22.79 o 
  -1   2   7      833.07      796.09      9.72 o 
   0   2   7       87.07       98.12     17.58 o 
   1   2   7        7.50       17.98     15.89 o 
   2   2   7      238.80      226.09     16.16 o 
   3   2   7      233.10      215.47     55.98 o 
   4   2   7       16.92       29.52      9.68 o 
   5   2   7      245.23      268.64     16.26 o 
   6   2   7       92.55      173.25     50.71 o 
   7   2   7       14.72       34.56     18.58 o 
  -9   3   7       12.49       10.49      1.32 o 
  -8   3   7       39.45       68.05     31.06 o 
  -7   3   7       97.13      117.91     23.66 o 
  -6   3   7       29.61       37.27      5.39 o 
  -5   3   7      526.35      516.53     19.54 o 
  -4   3   7      216.81      226.52     19.60 o 
  -3   3   7      310.38      353.39     18.87 o 
  -2   3   7        5.92       12.77     12.64 o 
  -1   3   7      285.22      309.66     19.83 o 
   0   3   7      376.15      379.25      7.74 o 
   1   3   7     1380.77     1484.36     47.47 o 
   2   3   7      688.79      663.06     28.04 o 
   3   3   7      556.92      554.07     18.51 o 
   4   3   7       18.29       45.33     23.33 o 
   5   3   7      255.24      225.75     26.06 o 
   6   3   7      324.87      270.80     32.42 o 
   7   3   7      367.78      323.13     21.11 o 
  -8   4   7        6.53       12.31      2.35 o 
  -7   4   7        0.19       12.68     10.99 o 
  -6   4   7      771.47      719.74      9.25 o 
  -5   4   7     1185.01     1116.49     18.72 o 
  -4   4   7      990.72      899.83     15.28 o 
  -3   4   7      732.96      743.42     19.04 o 
  -2   4   7      104.77      116.22     11.91 o 
  -1   4   7      372.45      438.05     21.34 o 
   0   4   7     1273.30     1190.73     72.47 o 
   1   4   7     1436.04     1377.05     39.25 o 
   2   4   7     1049.29      964.24     25.54 o 
   3   4   7       27.64       39.38     20.17 o 
   4   4   7        8.05       21.33     19.21 o 
   5   4   7       11.09       20.26     29.26 o 
   6   4   7      162.41      257.94     24.76 o 
  -8   5   7        1.15       12.16     38.55 o 
  -7   5   7        4.13       26.35      8.62 o 
  -6   5   7      594.25      542.59     18.33 o 
  -5   5   7     1420.57     1431.82     25.56 o 
  -4   5   7       22.29       34.67      7.04 o 
  -3   5   7      238.87      242.80     41.56 o 
  -2   5   7      354.09      340.28      8.94 o 
  -1   5   7       47.67       56.57     15.34 o 
   0   5   7        6.42       13.91      8.40 o 
   1   5   7       76.28      105.77     34.97 o 
   2   5   7       30.54       55.32     31.06 o 
   3   5   7        1.78        4.70      4.99 o 
   4   5   7      288.52      275.04     15.13 o 
   5   5   7      204.31      193.54     19.15 o 
  -7   6   7        6.57       24.98     16.40 o 
  -6   6   7        6.45        7.94     12.52 o 
  -5   6   7       53.29       63.33     21.75 o 
  -4   6   7       29.62       49.78     11.92 o 
  -3   6   7      536.03      455.70     25.30 o 
  -2   6   7     1659.59     1565.94     58.43 o 
  -1   6   7       14.00       24.56     14.49 o 
   0   6   7       23.55       29.03      3.00 o 
   1   6   7        1.63        3.51      3.21 o 
   2   6   7       75.01       85.13     20.57 o 
   3   6   7      481.43      442.75     33.22 o 
   4   6   7      842.23      793.50     30.56 o 
  -6   7   7       14.18       15.37      9.75 o 
  -5   7   7       11.61       12.44     14.58 o 
  -4   7   7      236.16      236.39     20.31 o 
  -3   7   7      257.56      256.54     14.38 o 
  -2   7   7       71.97       71.84      7.15 o 
  -1   7   7      315.18      304.88     15.03 o 
   0   7   7       48.64      109.04     40.43 o 
   1   7   7        0.64        3.49      7.73 o 
   2   7   7       41.12       55.92     24.78 o 
   3   7   7       14.26       15.73     12.44 o 
  -5   8   7        3.63        7.20      8.06 o 
  -4   8   7      220.20      199.82     28.51 o 
  -3   8   7       52.21       49.20      6.46 o 
  -2   8   7       60.28       81.38      3.48 o 
  -1   8   7       34.42       36.42      6.74 o 
   0   8   7        5.28       21.39      9.24 o 
   1   8   7       53.95       47.32      4.04 o 
   0 -10   8        4.35        8.58      5.86 o 
   1 -10   8       52.09       45.71      1.32 o 
   2 -10   8       15.98       23.47     19.04 o 
   3 -10   8      153.18      188.69     20.83 o 
  -3  -9   8      112.44      110.22     25.83 o 
  -2  -9   8        1.95        4.34      5.61 o 
  -1  -9   8       11.84       19.81     17.39 o 
   0  -9   8      182.14      158.12      5.65 o 
   1  -9   8       93.58      103.20      8.91 o 
   2  -9   8       21.60       39.30     31.86 o 
   3  -9   8       84.44      125.71     25.26 o 
   4  -9   8      157.05      152.86      8.87 o 
   5  -9   8      263.46      242.17      8.33 o 
  -4  -8   8      157.99      175.75     14.84 o 
  -3  -8   8      113.37      149.41     21.79 o 
  -2  -8   8      227.00      191.51     15.40 o 
  -1  -8   8      456.75      408.13     24.72 o 
   0  -8   8      544.80      494.05     10.15 o 
   1  -8   8      211.83      206.74     15.74 o 
   2  -8   8      344.91      339.31     19.62 o 
   3  -8   8        8.73       10.94      2.31 o 
   4  -8   8      602.21      517.28      8.29 o 
   5  -8   8      309.93      344.29     24.03 o 
   6  -8   8       22.34       34.35     21.01 o 
  -5  -7   8      420.87      387.00      9.26 o 
  -4  -7   8      253.51      249.77      8.09 o 
  -3  -7   8        0.32        7.11      5.83 o 
  -2  -7   8      232.84      228.95     13.26 o 
  -1  -7   8      351.08      317.78      9.47 o 
   0  -7   8      621.78      597.61     14.18 o 
   1  -7   8      257.74      242.37     38.36 o 
   2  -7   8       92.49      166.74     17.16 o 
   3  -7   8      177.15      170.66     11.22 o 
   4  -7   8      160.29      157.96     24.26 o 
   5  -7   8      168.80      256.28     22.28 o 
   6  -7   8        4.10        3.86      5.42 o 
   7  -7   8        7.09        5.94      1.60 o 
  -6  -6   8       87.03       90.20      9.14 o 
  -5  -6   8        5.32       10.08      4.79 o 
  -4  -6   8        7.10        7.56      3.10 o 
  -3  -6   8      188.10      206.00     11.36 o 
  -2  -6   8        8.96       14.32     10.75 o 
  -1  -6   8       16.93       32.31     10.28 o 
   0  -6   8       65.87       89.62     11.98 o 
   1  -6   8      687.07      687.02     16.05 o 
   2  -6   8      935.80      864.22     14.37 o 
   3  -6   8     1235.72     1208.55     21.87 o 
   4  -6   8      827.99      698.68     13.57 o 
   5  -6   8       37.82       57.00     17.27 o 
   6  -6   8       17.86       34.61      9.29 o 
   7  -6   8        7.58        6.79      4.67 o 
  -7  -5   8        1.75        7.63     33.08 o 
  -6  -5   8       47.71       38.92      1.60 o 
  -5  -5   8      166.30      163.05      8.35 o 
  -4  -5   8     1013.74      954.60     14.80 o 
  -3  -5   8      763.25      708.62      7.79 o 
  -2  -5   8        2.33       17.42     16.59 o 
  -1  -5   8        1.10        0.94      2.33 o 
   0  -5   8       34.39       31.22      6.38 o 
   1  -5   8      878.92      891.33     13.98 o 
   2  -5   8     1939.64     1775.85     35.86 o 
   3  -5   8     1039.64      942.26     26.63 o 
   4  -5   8      597.50      575.34     20.59 o 
   5  -5   8        6.33        7.63      2.15 o 
   6  -5   8        6.39       25.66     22.73 o 
   7  -5   8        9.40       11.82      5.07 o 
   8  -5   8       29.90       46.39     30.55 o 
  -7  -4   8       12.68       23.33      4.76 o 
  -6  -4   8      302.15      279.60     18.05 o 
  -5  -4   8        8.73       18.56     10.52 o 
  -4  -4   8      749.43      696.30      9.38 o 
  -3  -4   8      928.52     1114.81     43.62 o 
  -2  -4   8       16.08       34.25     17.07 o 
  -1  -4   8       78.81      102.51     24.15 o 
   0  -4   8      191.19      233.95     11.92 o 
   1  -4   8     1273.27     1183.39     15.75 o 
   2  -4   8      137.71      138.95     48.68 o 
   3  -4   8        0.44       10.16     13.10 o 
   4  -4   8        1.73       31.48     26.20 o 
   5  -4   8      127.62      182.06     16.02 o 
   6  -4   8       23.62       36.02     21.80 o 
   7  -4   8       35.93       54.38     32.52 o 
   8  -4   8        3.83        7.84     12.30 o 
  -8  -3   8        6.16        8.85      8.06 o 
  -7  -3   8      253.54      252.95     23.99 o 
  -6  -3   8       18.79       14.95     15.28 o 
  -5  -3   8      165.17      182.08      9.61 o 
  -4  -3   8       93.48       99.56      8.83 o 
  -3  -3   8      843.94      838.19     17.96 o 
  -2  -3   8     1719.79     1636.17     52.67 o 
  -1  -3   8      983.71      872.88     32.11 o 
   0  -3   8     2914.19     2701.71      9.13 o 
   1  -3   8     1153.33     1196.20     43.92 o 
   2  -3   8       79.95       93.38     14.44 o 
   3  -3   8      292.72      310.89     14.43 o 
   4  -3   8      510.66      449.84     26.37 o 
   5  -3   8      769.58      778.93     23.18 o 
   6  -3   8      442.71      402.46     19.21 o 
   7  -3   8       59.51       67.14     21.06 o 
   8  -3   8       38.32       56.17     32.79 o 
  -8  -2   8      113.92       97.65     12.06 o 
  -7  -2   8      237.30      236.55     25.21 o 
  -6  -2   8      255.62      309.44     19.15 o 
  -5  -2   8      143.12      195.08     15.84 o 
  -4  -2   8        0.15        5.66      7.21 o 
  -3  -2   8     2002.48     2006.24     43.86 o 
  -2  -2   8     3720.11     3494.57     57.74 o 
  -1  -2   8     5130.44     4979.24     18.78 o 
   0  -2   8     4755.96     4481.39     56.33 o 
   1  -2   8      146.48      134.59     16.89 o 
   2  -2   8      716.86      763.62     22.01 o 
   3  -2   8     1013.84     1173.41     38.21 o 
   4  -2   8      467.43      474.84     13.82 o 
   5  -2   8      398.79      434.42     16.96 o 
   6  -2   8      634.91      553.45     18.32 o 
   7  -2   8        4.06       20.50      9.84 o 
   8  -2   8      311.84      288.12      6.69 o 
  -8  -1   8      160.85      171.54     17.83 o 
  -7  -1   8      466.66      437.04     25.49 o 
  -6  -1   8       76.48      103.86     15.50 o 
  -5  -1   8       61.69      145.38     30.09 o 
  -4  -1   8      108.99      129.56     23.92 o 
  -3  -1   8     2082.96     1992.04     46.61 o 
  -2  -1   8     1590.43     1462.86      2.83 o 
  -1  -1   8      104.31       93.98     11.08 o 
   0  -1   8      642.22      661.49     37.02 o 
   1  -1   8      124.08      197.37     15.32 o 
   2  -1   8      363.38      357.49     15.58 o 
   3  -1   8     1285.65     1333.55     52.11 o 
   4  -1   8      341.97      312.22     46.68 o 
   5  -1   8       21.00       26.74      6.29 o 
   6  -1   8      248.88      235.07     11.39 o 
   7  -1   8      326.06      325.85     16.87 o 
   8  -1   8        9.63        8.15      3.84 o 
  -9   0   8       15.99       42.84     22.08 o 
  -8   0   8      313.21      336.42     26.50 o 
  -7   0   8       27.64       22.75      4.48 o 
  -6   0   8      599.77      599.38     19.89 o 
  -5   0   8      947.51      957.94     25.33 o 
  -4   0   8      366.39      362.97     43.97 o 
  -3   0   8     1314.95     1278.29     22.32 o 
  -2   0   8      299.67      350.35     17.77 o 
  -1   0   8      144.24      203.53      9.30 o 
   0   0   8       19.10       26.63     10.58 o 
   1   0   8     3076.91     3227.82     23.12 o 
   2   0   8     2114.37     2090.66     60.18 o 
   3   0   8      226.71      216.63     20.65 o 
   4   0   8      124.99      156.72     25.88 o 
   5   0   8       62.73       57.79     24.97 o 
   6   0   8      137.94      144.47     14.41 o 
   7   0   8      478.87      429.91     37.79 o 
   8   0   8      161.83      197.86     15.41 o 
  -9   1   8        0.45        5.67      4.01 o 
  -8   1   8      330.30      389.10     21.50 o 
  -7   1   8      130.64      149.95      9.90 o 
  -6   1   8      561.20      537.89     20.99 o 
  -5   1   8      421.08      469.29     24.60 o 
  -4   1   8      169.28      167.82     15.79 o 
  -3   1   8       13.59       15.25      4.40 o 
  -2   1   8        2.53        5.85      7.30 o 
  -1   1   8       18.61       24.12     35.50 o 
   0   1   8     3545.72     3562.08     35.81 o 
   1   1   8     1860.20     1859.58     21.54 o 
   2   1   8     1213.75     1334.68     18.99 o 
   3   1   8      179.97      203.09     14.33 o 
   4   1   8       31.12       32.55     18.79 o 
   5   1   8        2.42        9.42     21.49 o 
   6   1   8       81.98       78.27     10.06 o 
   7   1   8      260.43      241.06     14.80 o 
  -9   2   8        2.14        3.44      5.54 o 
  -8   2   8      453.65      475.52     25.77 o 
  -7   2   8      130.40      190.98     23.28 o 
  -6   2   8      349.32      329.00     11.87 o 
  -5   2   8       93.32       86.54      3.10 o 
  -4   2   8      218.89      204.60     28.66 o 
  -3   2   8       21.94       43.46      8.57 o 
  -2   2   8       29.66       41.41     12.34 o 
  -1   2   8       60.85       88.72     23.13 o 
   0   2   8      785.42      750.04    124.27 o 
   1   2   8      191.09      211.78      7.20 o 
   2   2   8        0.19       19.17     14.38 o 
   3   2   8       25.84       24.44      7.65 o 
   4   2   8      426.83      418.33     14.09 o 
   5   2   8      120.80      103.44      7.94 o 
   6   2   8       10.60       46.01      7.02 o 
   7   2   8        3.32       10.44     15.32 o 
  -8   3   8      240.35      247.74     24.48 o 
  -7   3   8      201.23      168.50     20.94 o 
  -6   3   8       12.57       11.09      3.82 o 
  -5   3   8      183.07      242.54     12.41 o 
  -4   3   8      252.96      308.54     11.94 o 
  -3   3   8      298.46      300.69      9.44 o 
  -2   3   8     2003.16     1861.06     21.95 o 
  -1   3   8     1322.34     1193.58     83.55 o 
   0   3   8       28.60       70.73     15.64 o 
   1   3   8     1771.30     1797.62     23.95 o 
   2   3   8     1614.74     1649.63     28.79 o 
   3   3   8      690.62      686.91     28.18 o 
   4   3   8      324.26      332.63     16.64 o 
   5   3   8       11.70       17.65      5.60 o 
   6   3   8      170.00      179.50     25.78 o 
  -8   4   8      260.22      203.21     30.96 o 
  -7   4   8      185.16      195.51     13.24 o 
  -6   4   8      155.61      177.38     12.46 o 
  -5   4   8      860.37      771.76      7.02 o 
  -4   4   8     1806.56     1694.87     65.36 o 
  -3   4   8     1106.75     1090.88     26.05 o 
  -2   4   8       78.82       94.57     21.52 o 
  -1   4   8     1634.26     1654.45     54.58 o 
   0   4   8        2.92        8.31      8.41 o 
   1   4   8      883.39      799.87     11.73 o 
   2   4   8       80.82       92.70     17.22 o 
   3   4   8      198.42      209.02     12.88 o 
   4   4   8      128.17      117.50     16.07 o 
   5   4   8      166.48      209.37     23.63 o 
   6   4   8        6.58       14.93     15.35 o 
  -8   5   8       44.79       42.04      6.13 o 
  -7   5   8        5.66        3.49      2.33 o 
  -6   5   8       45.56       52.28      6.85 o 
  -5   5   8      346.22      370.29     21.28 o 
  -4   5   8       54.79       55.84     11.89 o 
  -3   5   8       90.51      109.71     27.46 o 
  -2   5   8      203.14      197.66     14.66 o 
  -1   5   8       17.29       23.58     17.45 o 
   0   5   8      569.53      504.60     19.46 o 
   1   5   8      259.93      296.68     18.83 o 
   2   5   8      101.99       90.08      6.65 o 
   3   5   8       12.70       38.44     13.61 o 
   4   5   8       74.45      126.92     26.44 o 
   5   5   8      430.51      402.33     10.80 o 
  -7   6   8      130.31      123.47     26.96 o 
  -6   6   8       38.73       36.28     20.82 o 
  -5   6   8       59.29       53.79      3.05 o 
  -4   6   8        0.62        3.77      5.86 o 
  -3   6   8      247.38      253.04     10.33 o 
  -2   6   8      148.35      162.05      9.69 o 
  -1   6   8      736.38      706.99     18.39 o 
   0   6   8     1496.89     1443.37     10.74 o 
   1   6   8      769.47      684.55     26.39 o 
   2   6   8       14.91       41.03     27.38 o 
   3   6   8       12.36       31.34     30.83 o 
   4   6   8       41.78       45.85     16.31 o 
  -6   7   8      591.20      546.27     29.22 o 
  -5   7   8      555.45      504.74     25.56 o 
  -4   7   8      116.89      116.42     11.45 o 
  -3   7   8      163.95      153.53      5.33 o 
  -2   7   8      166.07      174.41     16.27 o 
  -1   7   8      431.84      383.11     39.87 o 
   0   7   8      426.56      446.22     26.06 o 
   1   7   8       92.07       91.42      8.40 o 
   2   7   8       41.81       58.21     26.77 o 
  -4   8   8       51.64       58.62     11.65 o 
  -3   8   8       50.98       61.83     17.64 o 
  -2   8   8        1.21        2.83      3.20 o 
  -1   8   8        1.47        5.40     16.02 o 
   0   8   8        0.99        3.11      3.30 o 
   1 -10   9       11.95       47.12     37.32 o 
   2 -10   9        8.95       12.63     15.55 o 
  -2  -9   9       56.12       67.09     18.40 o 
  -1  -9   9       22.81       31.02     11.52 o 
   0  -9   9       15.32       18.57     15.19 o 
   1  -9   9       86.77       82.60     31.65 o 
   2  -9   9       41.12       60.46     19.49 o 
   3  -9   9      191.68      242.00     21.76 o 
   4  -9   9       30.09       24.44     25.29 o 
   5  -9   9        9.53       20.41     20.37 o 
  -4  -8   9      492.03      441.30     11.13 o 
  -3  -8   9      336.29      343.47     21.97 o 
  -2  -8   9       53.20       61.64      6.85 o 
  -1  -8   9        0.26        0.64      5.98 o 
   0  -8   9      567.39      531.09     15.67 o 
   1  -8   9      153.94      141.10      5.34 o 
   2  -8   9      524.90      552.86     22.38 o 
   3  -8   9      908.55      782.44      7.36 o 
   4  -8   9        2.78        9.90      9.85 o 
   5  -8   9       16.26       18.10      4.43 o 
   6  -8   9        2.82       38.27     41.85 o 
  -5  -7   9      361.83      362.80     29.25 o 
  -4  -7   9      219.65      310.35     21.31 o 
  -3  -7   9      116.51      141.61      9.60 o 
  -2  -7   9      251.35      295.21     27.12 o 
  -1  -7   9      168.62      215.99     16.19 o 
   0  -7   9      635.30      589.77     39.26 o 
   1  -7   9      190.49      202.90     24.52 o 
   2  -7   9        0.97        8.29     15.19 o 
   3  -7   9       49.23       51.55      4.34 o 
   4  -7   9       68.48       75.92     23.28 o 
   5  -7   9       37.68       35.16      3.06 o 
   6  -7   9       20.48       24.32      3.39 o 
   7  -7   9       46.67       60.58     10.92 o 
  -6  -6   9        6.83       13.71     11.45 o 
  -5  -6   9      328.91      343.76     11.47 o 
  -4  -6   9        6.04       14.02      6.94 o 
  -3  -6   9      318.55      327.49     29.97 o 
  -2  -6   9      159.31      136.69     13.61 o 
  -1  -6   9      267.52      264.76     18.68 o 
   0  -6   9       68.62       66.96      7.85 o 
   1  -6   9       76.26      144.91     15.69 o 
   2  -6   9      122.54      131.65     16.63 o 
   3  -6   9      182.30      223.37     26.96 o 
   4  -6   9     1373.24     1250.79      4.48 o 
   5  -6   9      263.50      283.71     21.13 o 
   6  -6   9      140.28      134.25      7.73 o 
   7  -6   9       24.30       38.13      6.76 o 
  -7  -5   9      114.71      123.28     13.01 o 
  -6  -5   9      282.38      252.93     27.47 o 
  -5  -5   9      115.29      147.46     26.43 o 
  -4  -5   9      399.66      362.15     28.18 o 
  -3  -5   9     1014.58      896.79      6.26 o 
  -2  -5   9      669.78      623.72      4.29 o 
  -1  -5   9     2737.77     2622.36     16.07 o 
   0  -5   9     2108.46     2177.04     45.93 o 
   1  -5   9      450.21      458.72     11.35 o 
   2  -5   9        9.53       16.84      8.73 o 
   3  -5   9      660.46      586.24     25.60 o 
   4  -5   9      529.39      478.19     16.63 o 
   5  -5   9      108.27      200.00     26.36 o 
   6  -5   9       34.58       85.42     34.26 o 
   7  -5   9       87.51       99.63      5.98 o 
  -7  -4   9      167.98      210.84     26.86 o 
  -6  -4   9        1.99       12.91     11.69 o 
  -5  -4   9      147.09      233.04     27.55 o 
  -4  -4   9        5.42       30.87     23.42 o 
  -3  -4   9      254.30      302.90     29.99 o 
  -2  -4   9      287.69      322.57     23.65 o 
  -1  -4   9      213.55      261.62     22.08 o 
   0  -4   9        8.56       26.32     10.83 o 
   1  -4   9      116.32      140.99     21.66 o 
   2  -4   9        2.72       26.12     21.20 o 
   3  -4   9        6.87       20.79      9.06 o 
   4  -4   9       68.61       88.95     36.00 o 
   5  -4   9      119.63      123.57      7.62 o 
   6  -4   9      353.77      302.45     37.32 o 
   7  -4   9      226.65      250.97     17.95 o 
   8  -4   9      128.38      133.77      8.58 o 
  -8  -3   9       10.57       14.74     26.07 o 
  -7  -3   9      105.80       99.91      7.73 o 
  -6  -3   9        0.65       12.25     46.37 o 
  -5  -3   9       90.73       83.73      6.13 o 
  -4  -3   9      932.72      896.34     10.82 o 
  -3  -3   9        5.86       16.36      8.06 o 
  -2  -3   9       77.52       83.95     17.73 o 
  -1  -3   9       39.80       68.51     14.15 o 
   0  -3   9     2309.78     2206.67     56.51 o 
   1  -3   9     2397.18     2467.14     19.51 o 
   2  -3   9      405.58      358.51     12.31 o 
   3  -3   9       35.50       41.07     22.32 o 
   4  -3   9       15.97       12.25      5.35 o 
   5  -3   9      190.60      227.79     18.57 o 
   6  -3   9      349.77      340.19     21.27 o 
   7  -3   9      210.13      227.82     15.92 o 
   8  -3   9      167.17      230.35     37.13 o 
  -8  -2   9      113.10      192.10     15.53 o 
  -7  -2   9      774.97      691.03     31.90 o 
  -6  -2   9      277.83      348.07     20.33 o 
  -5  -2   9      948.90      969.76     24.20 o 
  -4  -2   9     2931.41     2903.66     24.50 o 
  -2  -2   9      360.65      342.34     18.78 o 
  -1  -2   9       51.80       54.91      2.72 o 
   0  -2   9      549.72      545.26     10.21 o 
   1  -2   9      251.45      239.08     19.22 o 
   2  -2   9       14.86       19.51     10.42 o 
   3  -2   9       62.03      105.48     11.77 o 
   4  -2   9      129.10      143.24     16.83 o 
   5  -2   9      133.51      122.39      2.15 o 
   6  -2   9        1.48       14.05      7.90 o 
   7  -2   9        1.47        2.82      5.77 o 
   8  -2   9        0.44        3.02     17.91 o 
  -8  -1   9       13.84       14.82     15.13 o 
  -7  -1   9      206.34      238.87     25.02 o 
  -6  -1   9      164.40      168.66     24.98 o 
  -5  -1   9      320.35      323.58     10.22 o 
  -4  -1   9      610.30      649.96     25.36 o 
  -3  -1   9       72.48      132.05     19.70 o 
  -2  -1   9     1518.00     1506.30     17.72 o 
  -1  -1   9     1525.08     1480.92     57.52 o 
   0  -1   9      572.55      583.52     10.41 o 
   1  -1   9      627.82      597.06     20.51 o 
   2  -1   9        6.60       12.13      4.05 o 
   3  -1   9      495.64      473.00     25.62 o 
   4  -1   9      687.71      677.02     11.57 o 
   5  -1   9     1173.06     1057.40     10.59 o 
   6  -1   9      285.08      269.10     24.52 o 
   7  -1   9      150.23      178.60     15.93 o 
   8  -1   9      125.82      146.65      7.63 o 
  -8   0   9      664.67      685.84     30.02 o 
  -7   0   9       49.18       44.77     46.65 o 
  -6   0   9      167.61      177.95     18.76 o 
  -5   0   9       59.70       61.43      6.54 o 
  -4   0   9      493.89      498.49      5.56 o 
  -3   0   9     1834.13     1847.25     98.16 o 
  -2   0   9     1433.67     1479.20     39.82 o 
  -1   0   9       91.97      119.37     43.20 o 
   0   0   9        0.57        4.33      2.27 o 
   1   0   9       34.10       33.36     10.46 o 
   2   0   9     2766.25     2667.97     51.28 o 
   3   0   9     2844.14     2561.92     55.84 o 
   4   0   9      531.01      532.71     14.60 o 
   5   0   9      150.85      189.54     25.68 o 
   6   0   9        0.25        9.91      6.21 o 
   7   0   9      307.18      294.88     10.71 o 
  -8   1   9       81.22       97.22     22.83 o 
  -7   1   9      402.18      376.85     17.62 o 
  -6   1   9      519.33      479.71      6.41 o 
  -5   1   9       58.26       66.76     17.78 o 
  -4   1   9      389.90      374.91     23.70 o 
  -3   1   9     1585.90     1515.82     70.64 o 
  -2   1   9      871.30      878.37     12.58 o 
  -1   1   9      130.68      123.42     21.74 o 
   0   1   9       25.16       30.49     10.29 o 
   1   1   9      137.02      146.52     15.07 o 
   2   1   9      946.49      909.65     44.02 o 
   3   1   9     1018.66      978.52     11.65 o 
   4   1   9       59.81       62.15      5.61 o 
   6   1   9       96.97      124.30     29.43 o 
   7   1   9      156.51      193.33     14.75 o 
  -8   2   9       20.17       28.41     12.49 o 
  -7   2   9       10.12       14.76     16.07 o 
  -6   2   9       24.22       27.24      6.69 o 
  -5   2   9        2.44        4.50      8.79 o 
  -4   2   9      888.29      873.85     22.32 o 
  -3   2   9      709.70      682.11     18.72 o 
  -2   2   9        3.29       14.61     19.14 o 
  -1   2   9     1185.34     1249.87     21.67 o 
   0   2   9      651.32      637.17     16.52 o 
   1   2   9       27.30       39.16     11.06 o 
   2   2   9      395.33      404.92     33.93 o 
   3   2   9       32.29       92.29     46.04 o 
   4   2   9      139.34      183.94     24.77 o 
   5   2   9      183.85      188.46      8.91 o 
   6   2   9      344.85      346.60     17.70 o 
  -8   3   9        6.01        6.03      2.26 o 
  -7   3   9      110.22       99.81     24.19 o 
  -6   3   9      180.07      179.31     21.64 o 
  -5   3   9       42.90       53.91     17.06 o 
  -4   3   9      176.94      195.72     35.22 o 
  -3   3   9        4.54       10.10      5.74 o 
  -2   3   9      451.84      432.38     14.33 o 
  -1   3   9     1764.35     1861.32     32.94 o 
   0   3   9      116.91      114.85     22.94 o 
   1   3   9      178.16      222.90     18.24 o 
   2   3   9       89.15      114.28     23.50 o 
   3   3   9       55.15       61.67     42.98 o 
   4   3   9      225.88      240.89     14.70 o 
   5   3   9      148.26      167.83     27.85 o 
   6   3   9      528.76      508.18     21.25 o 
  -8   4   9      124.07      117.62     13.39 o 
  -7   4   9      134.93      128.58     16.49 o 
  -6   4   9      246.70      248.14      4.63 o 
  -5   4   9      198.53      251.55     11.86 o 
  -4   4   9       20.70       23.34      5.96 o 
  -3   4   9      512.01      476.04     21.24 o 
  -2   4   9        4.04        3.38      2.14 o 
  -1   4   9      290.39      291.05     15.48 o 
   0   4   9      813.78      777.24     17.80 o 
   1   4   9       74.16       82.24     15.09 o 
   2   4   9        1.07       10.57      7.35 o 
   3   4   9       30.59       35.76     15.08 o 
   4   4   9       40.66       61.47     25.77 o 
   5   4   9        4.97        7.13      5.25 o 
  -7   5   9       42.75       42.51      1.70 o 
  -6   5   9        0.99        4.17      7.54 o 
  -5   5   9        3.27       11.70     26.18 o 
  -4   5   9        1.23        5.94      8.20 o 
  -3   5   9      212.79      214.48      5.34 o 
  -2   5   9      303.77      370.56     21.02 o 
  -1   5   9      254.64      291.11     12.36 o 
   0   5   9     1320.77     1495.73     45.76 o 
   1   5   9      208.80      211.81     11.60 o 
   2   5   9      109.20      118.06     23.09 o 
   3   5   9      309.66      316.23     18.85 o 
   4   5   9       55.85       82.61     26.00 o 
  -6   6   9        8.27       10.21      5.88 o 
  -5   6   9      362.69      303.54     18.85 o 
  -4   6   9      862.37      760.41     11.34 o 
  -3   6   9      298.17      257.31     37.74 o 
  -2   6   9      208.45      278.97     16.24 o 
  -1   6   9      124.64      127.18     13.54 o 
   0   6   9     1184.68     1122.19    100.56 o 
   1   6   9      713.07      644.07     10.49 o 
   2   6   9      205.73      208.49     22.90 o 
   3   6   9      416.51      410.89     14.77 o 
  -5   7   9       72.15       76.89      9.66 o 
  -4   7   9       49.10       57.50     14.66 o 
  -3   7   9       95.49       94.44      9.69 o 
  -2   7   9       79.51       80.41     10.99 o 
  -1   7   9       26.76       22.14     10.42 o 
   0   7   9      247.03      251.91     16.81 o 
   1   7   9        2.69        3.91      3.26 o 
   2   7   9       10.04       16.12     37.42 o 
  -2   8   9       44.25       55.47      6.31 o 
  -2  -9  10      229.33      218.83      7.03 o 
  -1  -9  10      197.71      182.47     14.43 o 
   0  -9  10       32.12       51.97     16.69 o 
   1  -9  10        1.21        1.55      6.02 o 
   2  -9  10       17.47       22.56      8.53 o 
   3  -9  10       34.57       55.42     38.93 o 
   4  -9  10      231.85      204.68     16.11 o 
  -4  -8  10       47.32       48.34      8.86 o 
  -3  -8  10      141.95      123.54     10.83 o 
  -2  -8  10      377.01      368.84     20.41 o 
  -1  -8  10      415.68      388.91      8.42 o 
   0  -8  10       36.51       44.38      9.24 o 
   1  -8  10       15.21       38.89     19.87 o 
   2  -8  10       39.51       45.05      1.27 o 
   3  -8  10       96.36       95.54      4.19 o 
   4  -8  10       38.96       46.75     31.57 o 
   5  -8  10      136.31      140.85      6.40 o 
  -5  -7  10       33.31       43.17     29.27 o 
  -4  -7  10      124.93      131.02     18.26 o 
  -3  -7  10       94.66      102.44     10.25 o 
  -2  -7  10      413.58      462.09     20.00 o 
  -1  -7  10       36.89       48.95     10.99 o 
   0  -7  10       19.09       31.96     12.95 o 
   1  -7  10       40.01       70.50     30.02 o 
   2  -7  10       16.68       20.14      8.34 o 
   3  -7  10       35.38       47.06     11.16 o 
   4  -7  10       37.31       64.84     29.12 o 
   5  -7  10       12.22       24.73     15.18 o 
   6  -7  10      102.62       92.16      5.75 o 
  -6  -6  10       54.68       42.88      0.66 o 
  -5  -6  10      486.59      434.96      0.75 o 
  -4  -6  10      461.54      444.41     10.44 o 
  -3  -6  10       18.82       23.96      9.46 o 
  -2  -6  10       50.49       55.99     15.57 o 
  -1  -6  10      363.15      386.17     17.44 o 
   0  -6  10     1624.96     1645.37     67.94 o 
   1  -6  10     1610.21     1581.78     26.99 o 
   2  -6  10      733.18      709.79     17.75 o 
   3  -6  10       70.31      105.93     15.32 o 
   4  -6  10      293.47      304.02     19.75 o 
   5  -6  10      320.51      340.31     16.82 o 
   6  -6  10      238.59      238.49     14.56 o 
   7  -6  10      232.09      248.54     36.99 o 
  -7  -5  10       91.92      122.56     14.39 o 
  -6  -5  10      724.06      642.74     13.52 o 
  -5  -5  10     1103.08     1012.01     20.03 o 
  -4  -5  10       32.67       37.61      6.11 o 
  -3  -5  10        8.55       12.86      5.57 o 
  -2  -5  10      186.16      211.78      8.40 o 
  -1  -5  10     1402.01     1363.67     63.59 o 
   0  -5  10      462.05      435.23     16.62 o 
   1  -5  10      500.05      470.04      8.58 o 
   2  -5  10      841.13      795.79     25.25 o 
   3  -5  10        5.68        7.45      3.20 o 
   4  -5  10       40.61       73.99     38.36 o 
   5  -5  10       71.53       75.16     15.88 o 
   6  -5  10       14.35       20.79      9.05 o 
   7  -5  10       16.31       29.06      6.23 o 
  -7  -4  10      169.85      153.54     11.07 o 
  -6  -4  10      457.30      441.56     11.45 o 
  -5  -4  10      163.69      153.46     17.11 o 
  -4  -4  10        1.36        5.29      5.34 o 
  -3  -4  10      119.54      122.12      6.07 o 
  -2  -4  10       11.68       51.74     22.61 o 
  -1  -4  10      554.38      521.94     14.00 o 
   0  -4  10      131.82      165.40      9.45 o 
   1  -4  10        2.19        3.97      9.24 o 
   2  -4  10      237.36      241.30     25.14 o 
   3  -4  10      658.77      644.77     20.30 o 
   4  -4  10      241.51      266.19     20.47 o 
   5  -4  10      144.62      155.34     12.01 o 
   6  -4  10       21.81       44.53     25.46 o 
   7  -4  10       26.77       55.76     20.68 o 
  -8  -3  10       10.38        7.76      1.60 o 
  -7  -3  10        2.73       20.52     21.73 o 
  -6  -3  10       36.68       64.66     31.57 o 
  -5  -3  10      191.62      239.05     32.04 o 
  -4  -3  10      816.04      718.12     17.70 o 
  -3  -3  10      700.19      691.87     18.28 o 
  -2  -3  10      887.67      905.61     67.56 o 
  -1  -3  10      857.68      910.61     31.51 o 
   0  -3  10      401.39      447.35     17.33 o 
   1  -3  10       86.67       81.20      4.54 o 
   2  -3  10     3029.33     2998.71     29.29 o 
   3  -3  10     1694.98     1812.92     18.74 o 
   4  -3  10      416.94      418.89     12.21 o 
   5  -3  10      320.52      331.92     17.93 o 
   6  -3  10      117.97      135.25     16.96 o 
   7  -3  10       26.39       33.66      4.45 o 
  -8  -2  10       87.16      115.84     28.66 o 
  -7  -2  10       36.87       49.96     12.15 o 
  -6  -2  10      322.09      287.00     19.10 o 
  -5  -2  10      304.83      271.84     35.48 o 
  -4  -2  10     2045.09     1905.26    100.05 o 
  -3  -2  10     1910.55     2048.12     70.69 o 
  -2  -2  10      795.23      761.40     77.12 o 
  -1  -2  10        5.79       13.78     10.29 o 
   0  -2  10       29.25       32.35      1.43 o 
   1  -2  10      263.02      277.92      8.20 o 
   2  -2  10       17.83       25.53     15.89 o 
   3  -2  10      256.22      287.62     16.20 o 
   4  -2  10      440.11      459.64     10.89 o 
   5  -2  10       43.96       37.54      1.41 o 
   6  -2  10      191.30      235.62     15.42 o 
   7  -2  10       10.53       12.85      1.41 o 
  -8  -1  10       41.91       47.60      4.24 o 
  -7  -1  10        4.50        9.52     46.37 o 
  -6  -1  10      392.08      386.74     19.04 o 
  -5  -1  10       64.14       76.89     13.82 o 
  -4  -1  10       75.53       83.15      8.92 o 
  -3  -1  10      288.79      304.77     14.98 o 
  -2  -1  10      686.89      720.20     19.23 o 
  -1  -1  10     1033.21      989.82      5.26 o 
   0  -1  10      518.51      471.56     26.02 o 
   1  -1  10       46.30       69.69     12.74 o 
   2  -1  10      365.11      376.26     31.19 o 
   3  -1  10      280.51      256.10     18.70 o 
   4  -1  10      832.70      792.34     32.06 o 
   5  -1  10      176.69      198.43      6.75 o 
   6  -1  10       39.62       32.35      4.15 o 
   7  -1  10        6.23        9.90      3.62 o 
  -8   0  10      418.77      419.27     17.04 o 
  -7   0  10      877.66      795.28     16.73 o 
  -6   0  10       16.54       20.63      3.35 o 
  -5   0  10      671.45      630.67     24.65 o 
  -4   0  10       49.48       64.83      8.02 o 
  -3   0  10     1191.76     1063.64     11.97 o 
  -2   0  10      873.78      866.37     16.14 o 
  -1   0  10     1402.72     1525.12     56.59 o 
   0   0  10     1305.20     1340.67     35.37 o 
   1   0  10     1667.98     1661.14     16.87 o 
   2   0  10      277.43      327.26     15.06 o 
   3   0  10        9.98       22.91     11.90 o 
   4   0  10      111.71      162.00     17.65 o 
   5   0  10      289.29      289.02     25.55 o 
   6   0  10       92.92       75.40      8.81 o 
   7   0  10       33.70       65.88     42.60 o 
  -8   1  10       86.97      115.15     15.79 o 
  -7   1  10        9.99       15.55     11.66 o 
  -6   1  10      828.24      856.99     63.24 o 
  -5   1  10      410.46      371.31     29.97 o 
  -4   1  10      148.56      149.96     31.48 o 
  -3   1  10     1199.52     1145.88     19.37 o 
  -2   1  10     2528.22     2386.76     20.66 o 
  -1   1  10       58.92       65.80     15.93 o 
   0   1  10      692.29      660.49     12.98 o 
   1   1  10      871.82      822.17     26.23 o 
   2   1  10      443.43      435.55     12.59 o 
   3   1  10     1211.38     1231.78     38.78 o 
   4   1  10      210.13      213.97     18.71 o 
   5   1  10        0.72        9.90     16.26 o 
   6   1  10       73.82       77.18      9.42 o 
   7   1  10       84.96       74.61      7.06 o 
  -8   2  10       26.69       29.44      8.64 o 
  -7   2  10      136.67      126.74      4.05 o 
  -6   2  10       30.89       42.16      2.63 o 
  -5   2  10      109.49      102.08     12.25 o 
  -4   2  10      485.16      486.59     12.98 o 
  -3   2  10      695.03      688.90     24.92 o 
  -2   2  10      719.51      708.79     12.77 o 
  -1   2  10      160.89      196.91     18.15 o 
   0   2  10      465.47      451.25     13.02 o 
   1   2  10       69.23       75.02     16.18 o 
   2   2  10      766.03      785.95     27.89 o 
   3   2  10      922.46      819.49     34.87 o 
   4   2  10        1.05        1.98      5.60 o 
   5   2  10       38.83       52.73      9.53 o 
   6   2  10      244.05      262.13     20.39 o 
  -8   3  10       32.94       49.48     17.72 o 
  -7   3  10       13.54       12.82     18.28 o 
  -6   3  10      187.60      230.95     18.52 o 
  -5   3  10     1058.68      936.66      8.87 o 
  -4   3  10     1420.87     1493.85     33.83 o 
  -3   3  10     1174.84     1036.96     11.41 o 
  -2   3  10        5.45        5.75      7.92 o 
  -1   3  10      712.72      654.05      7.73 o 
   0   3  10       52.66       71.59      5.80 o 
   1   3  10      784.27      807.49     16.91 o 
   2   3  10     1779.83     1621.28     49.39 o 
   3   3  10        4.45       11.46     11.06 o 
   4   3  10       35.50       57.65     17.03 o 
   5   3  10        8.77       24.26     17.34 o 
   6   3  10       24.41       26.00     14.02 o 
  -7   4  10       38.16       57.04     16.27 o 
  -6   4  10      436.94      452.94     18.43 o 
  -5   4  10      648.11      549.96     15.63 o 
  -4   4  10       47.71       53.22      7.07 o 
  -3   4  10       11.82       25.64     11.83 o 
  -2   4  10       16.26       24.30      7.07 o 
  -1   4  10      398.69      425.01     27.32 o 
   0   4  10        5.26       17.48      9.38 o 
   1   4  10      614.88      516.14     48.11 o 
   2   4  10      211.79      178.17     19.93 o 
   3   4  10        9.10       32.22     11.52 o 
   4   4  10       50.28       64.37     30.31 o 
   5   4  10       21.20       20.54     15.82 o 
  -7   5  10        7.92       12.80     18.77 o 
  -6   5  10       35.89       37.27      9.47 o 
  -5   5  10        1.38       11.06      7.99 o 
  -4   5  10        0.12        1.07      3.26 o 
  -3   5  10        9.14       10.53     13.60 o 
  -2   5  10      170.14      177.90     14.65 o 
  -1   5  10      534.75      450.48     17.02 o 
   0   5  10        7.64        4.71     17.92 o 
   1   5  10        4.74       22.09      7.92 o 
   2   5  10       99.20      103.22     11.01 o 
   3   5  10      604.10      547.24     22.53 o 
   4   5  10      147.46      154.18     25.75 o 
  -6   6  10       26.35       36.99      8.76 o 
  -5   6  10        1.19        4.57      7.46 o 
  -4   6  10      264.31      300.13     18.81 o 
  -3   6  10      177.96      207.29     16.19 o 
  -2   6  10      706.99      657.31     15.77 o 
  -1   6  10      402.04      442.64     21.49 o 
   0   6  10        2.49        3.30      2.33 o 
   1   6  10        8.01       10.19      3.03 o 
   2   6  10       50.97       69.78     16.54 o 
   3   6  10       64.15       78.27     13.87 o 
  -4   7  10      196.54      249.59     22.85 o 
  -3   7  10       99.83      114.33     25.02 o 
  -2   7  10       55.58       58.63     17.59 o 
  -1   7  10        0.14        0.00      5.86 o 
   0   7  10        2.23        9.82      4.67 o 
   1   7  10        8.81        8.38      3.39 o 
  -2  -9  11        0.75        4.95      7.17 o 
  -1  -9  11      171.10      187.81     26.11 o 
   0  -9  11       59.73       49.29      4.05 o 
   1  -9  11      342.44      323.20     13.18 o 
   2  -9  11      182.82      223.49     14.10 o 
   3  -9  11        4.53        3.39      1.23 o 
   4  -9  11       45.57       45.15      5.00 o 
  -4  -8  11       58.78       61.86     12.37 o 
  -3  -8  11      117.17      138.64     28.65 o 
  -2  -8  11       44.46       55.92     10.41 o 
  -1  -8  11      517.32      483.72     14.48 o 
   0  -8  11      313.68      284.99     22.86 o 
   1  -8  11       93.53       89.95      0.87 o 
   2  -8  11       63.10       79.08     24.21 o 
   3  -8  11        1.59       14.09     17.99 o 
   4  -8  11       22.17       46.37     20.68 o 
   5  -8  11       33.49       49.86     22.15 o 
  -5  -7  11        1.37        6.03     25.72 o 
  -4  -7  11       16.26       25.61     13.81 o 
  -3  -7  11        7.96       31.44     10.45 o 
  -2  -7  11      242.12      215.71      5.56 o 
  -1  -7  11       74.15       77.04     18.49 o 
   0  -7  11       29.24       42.07     10.77 o 
   1  -7  11      228.48      249.33      7.89 o 
   2  -7  11      226.09      276.06     22.26 o 
   3  -7  11       74.77       81.29      9.04 o 
   4  -7  11      139.51      196.77     25.65 o 
   5  -7  11       54.56       55.14      8.26 o 
   6  -7  11       19.37       34.12     24.43 o 
  -5  -6  11       79.52      122.19     29.08 o 
  -4  -6  11      476.07      441.43     19.51 o 
  -3  -6  11      167.21      252.72     18.59 o 
  -2  -6  11       19.33       22.31      7.04 o 
  -1  -6  11       91.43       88.55     10.13 o 
   0  -6  11       78.79       90.37     17.46 o 
   1  -6  11      325.14      341.24     26.73 o 
   2  -6  11      374.64      393.21     12.20 o 
   3  -6  11      623.35      550.45     18.58 o 
   4  -6  11      423.48      472.47     21.69 o 
   5  -6  11        5.09       14.00     25.92 o 
   6  -6  11        1.02       10.38     12.49 o 
   7  -6  11        1.22       10.08      9.24 o 
  -6  -5  11       88.00       93.33     40.90 o 
  -5  -5  11      492.03      444.45     11.40 o 
  -4  -5  11      179.04      186.77     41.66 o 
  -3  -5  11      478.66      433.01     21.12 o 
  -2  -5  11     1087.44     1175.94     25.31 o 
  -1  -5  11       12.11       38.92     19.73 o 
   0  -5  11      534.94      498.33     11.90 o 
   1  -5  11      430.24      446.62     14.74 o 
   2  -5  11      138.56      168.58     30.71 o 
   3  -5  11      215.50      273.83     23.92 o 
   4  -5  11      119.57      120.99     12.01 o 
   5  -5  11       13.54       27.68     27.28 o 
   6  -5  11       73.20       74.88     15.79 o 
   7  -5  11       37.53       61.29     32.01 o 
  -7  -4  11        0.53        4.15      8.29 o 
  -6  -4  11       89.40      109.58     12.68 o 
  -5  -4  11       48.51       70.99     23.04 o 
  -4  -4  11       46.40       77.85     26.86 o 
  -3  -4  11       28.13       47.41     18.93 o 
  -2  -4  11       38.30       59.21     12.22 o 
  -1  -4  11      320.22      316.26     11.05 o 
   0  -4  11     1701.94     1642.75    105.61 o 
   1  -4  11      561.21      562.05     12.38 o 
   2  -4  11      116.01      121.77      8.21 o 
   3  -4  11      428.06      464.18     14.51 o 
   4  -4  11     1033.42      864.73     37.41 o 
   5  -4  11      761.56      737.50     29.66 o 
   6  -4  11      254.22      265.00     15.83 o 
   7  -4  11      128.99      142.21     13.29 o 
  -7  -3  11      203.56      200.57     16.45 o 
  -6  -3  11      340.94      334.52     23.37 o 
  -5  -3  11       11.32       29.69     14.14 o 
  -4  -3  11        5.66       15.08      4.62 o 
  -3  -3  11      578.97      564.72     10.51 o 
  -2  -3  11     3049.77     2901.56     42.74 o 
  -1  -3  11     2589.25     2545.06     26.34 o 
   0  -3  11     2262.37     2050.79      6.09 o 
   1  -3  11      901.05      845.10     19.06 o 
   2  -3  11      534.76      523.54      8.99 o 
   3  -3  11      309.08      288.78      8.49 o 
   4  -3  11       52.37       59.85     17.69 o 
   5  -3  11      827.59      810.70     21.47 o 
   6  -3  11      228.89      232.65      4.57 o 
   7  -3  11       24.51       39.02     23.99 o 
  -8  -2  11      504.31      458.73     21.49 o 
  -7  -2  11      273.06      252.53     24.98 o 
  -6  -2  11      487.90      530.15     15.55 o 
  -5  -2  11       45.45       45.33     10.60 o 
  -4  -2  11       79.06       79.48     14.23 o 
  -3  -2  11       22.33       32.56     18.38 o 
  -2  -2  11      380.94      365.74     13.80 o 
  -1  -2  11      619.19      560.49     11.64 o 
   0  -2  11      323.96      315.88     23.07 o 
   1  -2  11       58.58       66.96      8.48 o 
   2  -2  11      128.67      175.01     25.77 o 
   3  -2  11      180.60      197.56     16.17 o 
   4  -2  11       51.57       74.40      9.05 o 
   5  -2  11       58.69       61.80      8.03 o 
   6  -2  11       22.44       25.51      3.22 o 
   7  -2  11       28.20       33.74     44.39 o 
  -8  -1  11       60.55      115.01     40.53 o 
  -7  -1  11      129.98      152.02     14.69 o 
  -6  -1  11      543.95      538.53     15.37 o 
  -5  -1  11      229.11      240.70     14.00 o 
  -4  -1  11      453.93      431.62     21.72 o 
  -3  -1  11      572.78      581.29     19.83 o 
  -2  -1  11      148.88      213.38     47.08 o 
  -1  -1  11       67.96      125.26     13.13 o 
   0  -1  11      195.38      185.31      8.91 o 
   1  -1  11     1824.03     1779.86     52.53 o 
   2  -1  11      620.73      567.63     17.07 o 
   3  -1  11      462.15      439.47     15.80 o 
   4  -1  11      864.39      860.42     20.56 o 
   5  -1  11      107.75      132.29     18.01 o 
   6  -1  11      198.79      270.31     36.76 o 
   7  -1  11      286.30      270.00     18.02 o 
  -8   0  11       21.65       44.96     26.96 o 
  -7   0  11      230.97      237.93     16.57 o 
  -6   0  11      444.20      421.35      9.74 o 
  -5   0  11      271.71      289.27     15.13 o 
  -4   0  11      884.91      818.73     21.72 o 
  -3   0  11      339.74      323.48      9.24 o 
  -2   0  11       53.48       88.25     19.22 o 
  -1   0  11       89.06      128.04     17.83 o 
   0   0  11      558.39      544.26     22.64 o 
   1   0  11     2512.22     2331.71     16.34 o 
   2   0  11     1261.69     1372.91     32.38 o 
   3   0  11       66.92       68.99      5.95 o 
   4   0  11       15.80       20.69     13.72 o 
   5   0  11       49.80       59.80     16.53 o 
   6   0  11       60.86       61.03      7.51 o 
   7   0  11       55.40       66.26     34.12 o 
  -8   1  11       14.07       41.35     12.45 o 
  -7   1  11       36.36       38.50      7.78 o 
  -6   1  11       71.57       78.87     12.36 o 
  -5   1  11      205.35      258.84     22.99 o 
  -4   1  11      132.06      233.08     33.93 o 
  -3   1  11      174.99      239.74     22.29 o 
  -2   1  11      485.93      445.62      8.04 o 
  -1   1  11      371.16      385.54     13.10 o 
   0   1  11       29.95       37.46     12.64 o 
   1   1  11       92.50      136.73     14.12 o 
   2   1  11      335.05      328.12     14.54 o 
   3   1  11      168.99      162.11     11.88 o 
   4   1  11      162.49      157.22      6.15 o 
   5   1  11      123.21      113.75      7.23 o 
   6   1  11       17.35       19.70     21.77 o 
  -8   2  11       85.74       90.14     28.38 o 
  -7   2  11       64.48       64.74      9.54 o 
  -6   2  11      260.16      289.68     14.47 o 
  -5   2  11       38.52       41.19      4.80 o 
  -4   2  11      257.16      283.76     26.20 o 
  -3   2  11      824.46      787.32     55.61 o 
  -2   2  11     1650.89     1643.04     17.81 o 
  -1   2  11     1122.07     1237.97     29.61 o 
   0   2  11        1.04       12.12      9.48 o 
   1   2  11      564.30      525.19      8.19 o 
   2   2  11      168.56      197.34     12.25 o 
   3   2  11      831.37      792.38     13.38 o 
   4   2  11      406.42      460.64     21.55 o 
   5   2  11       88.90       66.07     16.32 o 
   6   2  11      147.90      138.92     11.99 o 
  -8   3  11       96.43       98.72     23.60 o 
  -7   3  11      331.56      317.88     31.67 o 
  -6   3  11        0.31       13.70     18.30 o 
  -5   3  11      335.17      328.33      8.44 o 
  -4   3  11      317.13      314.93     27.95 o 
  -3   3  11      405.21      348.53     12.30 o 
  -2   3  11      355.22      295.62     22.56 o 
  -1   3  11        1.06        2.96      2.16 o 
   0   3  11      417.45      442.23     17.13 o 
   1   3  11      177.79      243.03     20.23 o 
   2   3  11     1988.48     2101.24     28.81 o 
   3   3  11      653.01      646.89     18.66 o 
   4   3  11      109.40      122.97     27.15 o 
   5   3  11      125.87      127.50     15.32 o 
  -7   4  11       95.78      113.40     25.78 o 
  -6   4  11       99.32       92.44      3.06 o 
  -5   4  11      161.46      158.81     17.95 o 
  -4   4  11       48.15       94.15     18.88 o 
  -3   4  11      112.40      125.74      9.39 o 
  -2   4  11      233.88      267.21     12.27 o 
  -1   4  11       13.27       82.05     24.09 o 
   0   4  11       29.17       35.20     23.91 o 
   1   4  11      717.68      638.10     15.41 o 
   2   4  11      312.31      303.16     12.11 o 
   3   4  11       38.65       54.38      7.45 o 
   4   4  11       22.47       38.64     17.44 o 
  -6   5  11       99.42      122.45     18.71 o 
  -5   5  11        2.91        2.17     29.78 o 
  -4   5  11       33.79       50.80     17.46 o 
  -3   5  11       29.07       24.73      5.12 o 
  -2   5  11      215.22      214.07      9.01 o 
  -1   5  11      213.17      213.95     36.79 o 
   0   5  11      650.63      641.50     18.74 o 
   1   5  11      538.43      473.60     11.98 o 
   2   5  11       69.99      151.68     40.81 o 
   3   5  11        3.86        2.86      1.65 o 
  -5   6  11      102.69       84.71     28.92 o 
  -4   6  11       61.62       81.24     34.21 o 
  -3   6  11       47.92       54.90      7.05 o 
  -2   6  11       73.73       72.94      8.29 o 
  -1   6  11      357.68      368.28     13.06 o 
   0   6  11      399.05      412.56     21.09 o 
   1   6  11      266.11      289.31     14.14 o 
   2   6  11        0.52        5.56      4.90 o 
  -3   7  11       46.54       53.55     26.36 o 
  -2   7  11        4.68        4.26     11.88 o 
  -1  -9  12        1.99        1.79      8.29 o 
   0  -9  12       10.79       19.59     20.68 o 
   1  -9  12      135.04      148.86     28.11 o 
   2  -9  12      308.24      320.98     17.88 o 
   3  -9  12       74.16       76.20     20.76 o 
  -3  -8  12      296.44      261.31      9.93 o 
  -2  -8  12      142.72      137.41      5.93 o 
  -1  -8  12       26.97       47.06     10.06 o 
   0  -8  12      162.26      146.66      8.49 o 
   1  -8  12       69.61       85.66     15.64 o 
   2  -8  12       59.95       46.57     12.96 o 
   3  -8  12       71.33       65.61      8.35 o 
   4  -8  12        0.56       10.88      6.22 o 
   5  -8  12        4.49        9.21     16.40 o 
  -5  -7  12       42.65       53.73     14.16 o 
  -4  -7  12      130.34      131.40     14.41 o 
  -3  -7  12       36.00       54.20     19.46 o 
  -2  -7  12      278.59      274.85     18.41 o 
  -1  -7  12        6.55        7.30      6.63 o 
   0  -7  12        3.00       17.53      7.46 o 
   1  -7  12      313.47      333.46     11.12 o 
   2  -7  12       61.87       94.63     32.79 o 
   3  -7  12       80.85       97.65     26.91 o 
   4  -7  12      109.33      127.44     24.70 o 
   5  -7  12      104.22       93.88      4.81 o 
   6  -7  12       42.51       44.39      8.58 o 
  -5  -6  12       54.72       57.95     25.78 o 
  -4  -6  12        1.05        3.90      2.30 o 
  -3  -6  12      426.09      423.51     10.96 o 
  -2  -6  12     1074.59      948.51     33.71 o 
  -1  -6  12     1059.54      990.01      6.93 o 
   0  -6  12      203.88      208.85     20.22 o 
   1  -6  12       11.31       15.70      7.37 o 
   2  -6  12       35.56       51.37     22.36 o 
   3  -6  12       63.28       63.00      8.81 o 
   4  -6  12      517.03      455.53     14.75 o 
   5  -6  12      283.41      257.12     28.13 o 
   6  -6  12       89.54       98.30     23.75 o 
  -6  -5  12        6.22       15.05     10.93 o 
  -5  -5  12        0.21        1.75      2.67 o 
  -4  -5  12      165.82      162.06     10.49 o 
  -3  -5  12      217.54      239.58     10.70 o 
  -2  -5  12       30.50       36.05      6.24 o 
  -1  -5  12      163.97      216.11     15.28 o 
   0  -5  12      109.96      115.79      8.21 o 
   1  -5  12        5.69       18.00     12.20 o 
   2  -5  12       69.32       80.60      9.71 o 
   3  -5  12       33.58       37.89      5.65 o 
   4  -5  12       58.12       68.53      8.90 o 
   5  -5  12      185.68      185.63     12.97 o 
   6  -5  12      141.37      173.59      9.44 o 
   7  -5  12       26.40       34.79     12.66 o 
  -7  -4  12       16.75       26.35      6.46 o 
  -6  -4  12        3.39       35.41     21.17 o 
  -5  -4  12      124.07      110.84     23.94 o 
  -4  -4  12        4.25       10.60      3.58 o 
  -3  -4  12       66.54       63.94     14.00 o 
  -2  -4  12      138.96      145.51     11.72 o 
  -1  -4  12       30.70       48.51     10.53 o 
   0  -4  12      932.56      889.51      6.35 o 
   1  -4  12      771.96      738.50     10.63 o 
   2  -4  12       93.82      113.86     11.20 o 
   3  -4  12      215.41      214.87     32.37 o 
   4  -4  12       72.61       64.78      8.01 o 
   5  -4  12      295.02      274.23     10.08 o 
   6  -4  12       38.51       47.30      7.30 o 
   7  -4  12      251.03      263.62     35.48 o 
  -7  -3  12      181.01      235.40     19.78 o 
  -6  -3  12      379.18      406.13     14.93 o 
  -5  -3  12      689.14      656.54     20.41 o 
  -4  -3  12     2497.58     2496.01     29.03 o 
  -3  -3  12      239.09      279.77     19.51 o 
  -2  -3  12      208.80      253.97     13.02 o 
  -1  -3  12      197.61      246.60     10.51 o 
   0  -3  12     1719.24     1770.50     30.54 o 
   1  -3  12      794.10      743.24     23.84 o 
   2  -3  12      332.77      380.26     16.74 o 
   3  -3  12      217.02      228.78     21.50 o 
   4  -3  12        6.62       34.36     15.74 o 
   5  -3  12       55.20       61.76      7.57 o 
   6  -3  12      104.03      108.01     12.18 o 
   7  -3  12        9.45       15.93     11.78 o 
  -7  -2  12      232.06      285.16     16.16 o 
  -6  -2  12      549.47      593.07     17.60 o 
  -5  -2  12     1238.80     1110.93     12.73 o 
  -4  -2  12      171.56      208.96     14.33 o 
  -3  -2  12       36.78       61.55     19.50 o 
  -2  -2  12       26.16       56.17     36.10 o 
  -1  -2  12      559.87      527.00     17.38 o 
   0  -2  12      240.81      219.38      6.36 o 
   1  -2  12      247.26      288.80     19.72 o 
   2  -2  12      113.59      128.22     19.51 o 
   3  -2  12       38.70       58.31     18.24 o 
   4  -2  12      574.59      552.78     11.97 o 
   5  -2  12      795.72      741.08      4.71 o 
   6  -2  12        6.46        8.43     10.46 o 
   7  -2  12       12.54       42.04     29.22 o 
  -8  -1  12      161.29      161.64     36.29 o 
  -7  -1  12      161.22      268.43     27.29 o 
  -6  -1  12       49.45       53.44     27.19 o 
  -5  -1  12      582.60      633.57     19.29 o 
  -4  -1  12       15.67       19.54     10.97 o 
  -3  -1  12      241.04      258.61     19.79 o 
  -2  -1  12     1006.93      996.86     90.90 o 
  -1  -1  12      373.28      383.02     29.59 o 
   0  -1  12      825.07      819.88     20.34 o 
   1  -1  12     1049.15     1018.02     36.40 o 
   2  -1  12     1294.77     1303.73      4.77 o 
   3  -1  12      157.92      194.90     15.69 o 
   4  -1  12      792.99      786.60     12.13 o 
   5  -1  12      445.48      449.73     14.02 o 
   6  -1  12       11.51       23.39     10.53 o 
   7  -1  12       28.51       24.50     29.88 o 
  -8   0  12      129.66      125.42     16.37 o 
  -7   0  12      175.60      176.12     24.27 o 
  -6   0  12        7.59       31.10     30.63 o 
  -5   0  12      231.61      241.49     29.36 o 
  -4   0  12      122.55      168.60     34.21 o 
  -3   0  12     2335.23     2209.99     26.51 o 
  -2   0  12      799.33      754.56     33.79 o 
  -1   0  12      584.49      589.55     10.94 o 
   0   0  12      236.33      306.09     16.53 o 
   1   0  12      190.14      219.39     29.71 o 
   2   0  12        7.71       17.14     25.05 o 
   3   0  12      324.62      336.13     17.75 o 
   4   0  12      339.35      321.73      9.66 o 
   5   0  12       52.22       58.50      3.86 o 
   6   0  12       84.65       73.12      6.88 o 
  -8   1  12      256.54      233.30     36.66 o 
  -7   1  12       13.68       39.55     26.72 o 
  -6   1  12        0.39        8.38      8.21 o 
  -5   1  12      198.63      261.84     21.75 o 
  -4   1  12      287.09      304.60     24.94 o 
  -3   1  12      530.53      473.77      9.08 o 
  -2   1  12       25.67       34.72      6.88 o 
  -1   1  12       83.83       89.30      4.82 o 
   0   1  12      555.75      537.69     13.56 o 
   1   1  12     1197.13     1219.55     55.72 o 
   2   1  12      282.52      292.18     10.50 o 
   3   1  12       33.73       44.27     19.84 o 
   4   1  12      137.77      262.01     42.32 o 
   5   1  12      403.05      402.43     15.41 o 
   6   1  12      232.73      211.07     30.62 o 
  -8   2  12       10.25       10.25     11.76 o 
  -7   2  12      175.88      154.12     34.35 o 
  -6   2  12      344.15      352.63     22.48 o 
  -5   2  12        8.77       24.97      6.48 o 
  -4   2  12       50.81       60.08     13.64 o 
  -3   2  12       23.28       28.42     22.41 o 
  -2   2  12      932.84      898.09     12.67 o 
  -1   2  12      831.91      785.56     10.55 o 
   0   2  12      325.57      349.62     14.27 o 
   1   2  12        4.82       13.60     10.52 o 
   2   2  12       73.92       85.48     18.55 o 
   3   2  12       60.72       78.13     33.93 o 
   4   2  12      244.57      263.60     27.82 o 
   5   2  12      176.27      184.87     11.90 o 
  -7   3  12      471.36      448.92     30.49 o 
  -6   3  12      311.26      318.98     32.01 o 
  -5   3  12      248.26      252.69     17.84 o 
  -4   3  12      142.38      138.67      8.81 o 
  -3   3  12      320.14      371.60     15.10 o 
  -2   3  12      288.50      306.79     20.86 o 
  -1   3  12       80.28       89.25     11.42 o 
   0   3  12       88.03       92.76     12.04 o 
   1   3  12      238.77      227.40      8.58 o 
   2   3  12        1.79       22.75     12.13 o 
   3   3  12      186.05      188.26     31.34 o 
   4   3  12       29.06       50.62     16.59 o 
   5   3  12       61.79       70.04     26.15 o 
  -7   4  12       30.66       48.97     13.81 o 
  -6   4  12        5.37        5.40      3.27 o 
  -5   4  12        0.60        4.90     30.07 o 
  -4   4  12        5.69       25.71     14.34 o 
  -3   4  12       33.91       29.53      2.85 o 
  -2   4  12      438.57      407.09     12.74 o 
  -1   4  12        8.47       22.03     10.07 o 
   0   4  12        0.71       14.48     26.55 o 
   1   4  12       12.19       29.02      9.19 o 
   2   4  12      295.87      330.31     20.97 o 
   3   4  12      291.83      250.07     40.67 o 
   4   4  12       57.53       53.48      8.07 o 
  -6   5  12       13.23       13.95      8.42 o 
  -5   5  12      235.17      296.32     30.63 o 
  -4   5  12      162.14      165.42     16.97 o 
  -3   5  12      514.22      493.12     13.16 o 
  -2   5  12      174.44      152.01     24.97 o 
  -1   5  12        1.89       19.01     21.37 o 
   0   5  12      214.33      223.69     48.87 o 
   1   5  12      539.98      499.14     20.28 o 
   2   5  12      326.54      295.49      4.90 o 
   3   5  12      215.92      182.39     14.56 o 
  -5   6  12      144.45      175.40     16.31 o 
  -4   6  12       85.15       88.99      4.15 o 
  -3   6  12      168.13      193.09     17.21 o 
  -2   6  12       70.01       74.82     24.73 o 
  -1   6  12        6.69       28.05     24.81 o 
   0   6  12        1.28        5.18      8.29 o 
   1   6  12       18.12       41.51     20.93 o 
  -1  -9  13      347.03      317.43     45.62 o 
   0  -9  13      263.91      253.67     11.86 o 
   1  -9  13        6.93        7.27     11.11 o 
   2  -9  13       80.14       63.29      8.36 o 
  -3  -8  13       85.14       92.50     10.83 o 
  -2  -8  13      140.39      182.50     10.08 o 
  -1  -8  13       68.77       66.13      6.25 o 
   0  -8  13       31.37       39.78     14.69 o 
   1  -8  13       77.30       86.47     21.73 o 
   2  -8  13      127.62      199.47     25.80 o 
   3  -8  13       97.04      162.73     33.08 o 
   4  -8  13        1.54       10.11     14.85 o 
  -4  -7  13      267.01      291.47     32.47 o 
  -3  -7  13       94.37       88.69      8.33 o 
  -2  -7  13       45.75       51.10      9.86 o 
  -1  -7  13      344.04      321.11     13.33 o 
   0  -7  13      279.71      322.67     15.31 o 
   1  -7  13      309.80      372.73     26.98 o 
   2  -7  13      448.78      433.23     31.15 o 
   3  -7  13       80.08       72.40      2.31 o 
   4  -7  13       22.82       31.41     19.33 o 
   5  -7  13       54.80       46.67      4.43 o 
  -5  -6  13      178.12      191.76      8.53 o 
  -4  -6  13      105.98      124.86     21.06 o 
  -3  -6  13       13.55       25.27     10.84 o 
  -2  -6  13       60.37       70.51     11.01 o 
  -1  -6  13       19.09       25.65      4.96 o 
   0  -6  13      220.82      261.38     20.99 o 
   1  -6  13      482.87      449.04     34.36 o 
   2  -6  13      642.85      616.22     32.85 o 
   3  -6  13       86.24       84.36     38.17 o 
   4  -6  13       38.43       38.64     27.78 o 
   5  -6  13       35.35       40.67     21.66 o 
   6  -6  13       65.00       50.36     13.04 o 
  -6  -5  13       65.62       76.15     11.49 o 
  -5  -5  13      272.24      293.16     16.95 o 
  -4  -5  13      276.90      269.49     18.85 o 
  -3  -5  13        0.47        0.91      3.06 o 
  -2  -5  13       11.28       11.57      2.38 o 
  -1  -5  13      272.59      247.57     13.30 o 
   0  -5  13      696.16      652.10     11.12 o 
   1  -5  13      149.98      160.76     13.65 o 
   2  -5  13        1.93        7.98     17.19 o 
   3  -5  13       42.37       48.52     13.15 o 
   4  -5  13      218.66      227.38     12.82 o 
   5  -5  13      101.57      107.42     14.37 o 
   6  -5  13        5.21       22.78      8.11 o 
  -6  -4  13       77.95      111.54     34.21 o 
  -5  -4  13       36.96       40.72      4.73 o 
  -4  -4  13      668.00      612.40     10.56 o 
  -3  -4  13      327.94      311.79      9.13 o 
  -2  -4  13      411.10      404.78      6.52 o 
  -1  -4  13       38.15       47.86      6.01 o 
   0  -4  13       42.25       53.29      9.68 o 
   1  -4  13      102.21      122.93     16.62 o 
   2  -4  13      967.41      855.50     27.61 o 
   3  -4  13     1813.01     1763.41     31.83 o 
   4  -4  13      279.05      249.98     15.41 o 
   5  -4  13        8.19       31.72     16.33 o 
   6  -4  13       59.67       55.95     16.59 o 
  -7  -3  13        8.01       10.18      5.86 o 
  -6  -3  13        6.55       18.31     21.77 o 
  -5  -3  13      121.59      191.16     28.89 o 
  -4  -3  13     2321.79     2270.95    142.65 o 
  -3  -3  13     1555.92     1594.01     11.92 o 
  -2  -3  13       74.09      116.90     24.59 o 
  -1  -3  13      195.28      230.05     26.37 o 
   0  -3  13        0.36       13.56     17.14 o 
   1  -3  13      132.12      117.16      5.17 o 
   2  -3  13       80.99       97.73     15.62 o 
   3  -3  13      573.72      529.67     39.75 o 
   4  -3  13       29.47       29.06      6.38 o 
   5  -3  13        4.05        6.46      2.85 o 
   6  -3  13       36.63       59.33     29.49 o 
  -7  -2  13        0.10        0.16      1.22 o 
  -6  -2  13       78.30       82.94     27.66 o 
  -5  -2  13      196.16      183.72      2.80 o 
  -4  -2  13        3.53       23.46     26.14 o 
  -3  -2  13      409.18      463.20     22.40 o 
  -2  -2  13      275.74      281.22     14.37 o 
  -1  -2  13       13.22       16.71      1.56 o 
   0  -2  13      587.64      586.62      7.74 o 
   1  -2  13      108.59      107.05      8.57 o 
   2  -2  13       22.36       23.03      1.13 o 
   3  -2  13      111.81      161.93     19.41 o 
   4  -2  13       83.53      113.83     20.56 o 
   5  -2  13      143.67      127.23     22.93 o 
   6  -2  13      229.52      200.61     26.11 o 
  -7  -1  13       39.37       47.61     10.38 o 
  -6  -1  13       92.91       85.96     16.98 o 
  -5  -1  13      565.88      545.96     12.25 o 
  -4  -1  13        8.00       14.83      4.93 o 
  -3  -1  13      335.67      379.49     22.66 o 
  -2  -1  13      648.25      643.59     15.11 o 
  -1  -1  13     1521.43     1593.31     64.33 o 
   0  -1  13     2486.53     2516.96     18.34 o 
   1  -1  13     1814.17     1902.86     55.61 o 
   2  -1  13      956.91      910.92     17.04 o 
   3  -1  13       12.33       13.38     45.15 o 
   4  -1  13      946.61      846.75     25.43 o 
   5  -1  13      332.63      391.54     30.10 o 
   6  -1  13      109.99      117.20     16.51 o 
  -7   0  13      375.52      376.75     29.65 o 
  -6   0  13      465.72      410.19     14.21 o 
  -5   0  13      287.74      277.57     10.37 o 
  -4   0  13      166.34      145.99      0.57 o 
  -3   0  13      380.94      386.96     20.50 o 
  -2   0  13      804.28      777.38     25.60 o 
  -1   0  13     1860.50     1883.85     54.52 o 
   0   0  13     1085.79      978.19      5.54 o 
   1   0  13       11.90       25.44     13.92 o 
   2   0  13       64.44       71.85     16.99 o 
   3   0  13      445.11      453.21     14.29 o 
   4   0  13        4.18        5.92      8.72 o 
   5   0  13        3.65       27.90     39.96 o 
   6   0  13        6.17       14.51      7.26 o 
  -7   1  13        7.23       28.68     18.11 o 
  -6   1  13       11.08       31.76     10.84 o 
  -5   1  13      103.98      191.33     29.91 o 
  -4   1  13      188.81      215.12     12.25 o 
  -3   1  13      398.18      423.63     11.12 o 
  -2   1  13       39.78       65.27     18.40 o 
  -1   1  13        1.14        5.20      1.79 o 
   0   1  13      196.28      191.33     48.52 o 
   1   1  13      388.05      370.03     28.17 o 
   2   1  13       35.64       42.06     18.73 o 
   3   1  13        4.63       28.84     20.55 o 
   4   1  13      597.90      567.41     19.18 o 
   5   1  13       19.00       31.81     17.33 o 
  -7   2  13       23.88       32.04     26.99 o 
  -6   2  13      274.01      298.92     22.38 o 
  -5   2  13      667.94      673.47     22.13 o 
  -4   2  13      745.24      667.23     27.19 o 
  -3   2  13      494.48      463.38     29.03 o 
  -2   2  13       99.73       97.74      5.17 o 
  -1   2  13        6.55       19.64      7.05 o 
   0   2  13       35.73       29.11      4.89 o 
   1   2  13      110.81      148.77     13.32 o 
   2   2  13      263.57      305.13     15.30 o 
   3   2  13      937.40      843.64     19.84 o 
   4   2  13      108.40      100.86     15.22 o 
   5   2  13        1.68        3.68      3.19 o 
  -7   3  13      180.95      180.09     19.65 o 
  -6   3  13        2.24       15.92     21.05 o 
  -5   3  13        1.76        4.24      6.60 o 
  -4   3  13      567.71      551.28     30.70 o 
  -3   3  13       28.47       40.80     14.16 o 
  -2   3  13        4.61       14.18     12.33 o 
  -1   3  13       99.94      102.32     21.02 o 
   0   3  13      166.91      221.73     12.05 o 
   1   3  13      100.02      181.00     22.74 o 
   2   3  13      260.28      304.83     28.34 o 
   3   3  13       33.23       37.82     14.95 o 
   4   3  13      125.48      122.70     31.10 o 
  -6   4  13       22.06       21.00     21.09 o 
  -5   4  13       99.22      123.21     30.31 o 
  -4   4  13       34.54       43.22     10.21 o 
  -3   4  13      126.75      141.46     17.35 o 
  -2   4  13      693.83      643.40      6.92 o 
  -1   4  13      547.88      508.35      3.11 o 
   0   4  13       12.06       23.05     19.07 o 
   1   4  13        0.60       18.08     16.97 o 
   2   4  13       58.19       67.11     13.38 o 
   3   4  13      172.11      190.29     14.14 o 
  -5   5  13       12.16       19.60     32.79 o 
  -4   5  13      257.10      249.09     12.72 o 
  -3   5  13      281.06      267.08      8.85 o 
  -2   5  13      220.27      281.60     18.11 o 
  -1   5  13      322.22      302.65      9.11 o 
   0   5  13       84.54       73.10     35.25 o 
   1   5  13        5.33       19.06     12.57 o 
   2   5  13       49.29       52.59     11.12 o 
  -4   6  13       51.66       73.83     31.78 o 
  -3   6  13      183.26      252.21     41.38 o 
  -2   6  13      211.22      193.40     33.12 o 
  -1   6  13       11.42       15.62      4.93 o 
   0   6  13       12.86       33.93     15.93 o 
   0  -9  14      179.31      183.05     20.26 o 
   1  -9  14       44.54       55.15     14.22 o 
  -2  -8  14       37.33       49.34     17.03 o 
  -1  -8  14      171.02      199.95     12.88 o 
   0  -8  14       10.35       35.55     14.85 o 
   1  -8  14        7.36       17.27      8.48 o 
   2  -8  14       45.60       42.96      4.25 o 
   3  -8  14      228.35      223.79     13.08 o 
   4  -8  14       11.99       47.07     23.04 o 
  -4  -7  14      163.62      197.78     18.24 o 
  -3  -7  14       64.42       69.67     17.45 o 
  -2  -7  14      225.78      246.73      6.88 o 
  -1  -7  14       93.22       92.33     20.76 o 
   0  -7  14       71.15       67.80      6.41 o 
   1  -7  14       49.70       57.24      9.35 o 
   2  -7  14      132.13      160.45     17.34 o 
   3  -7  14      205.73      196.41     19.64 o 
   4  -7  14       26.80       27.93      6.78 o 
   5  -7  14       38.74       35.25      1.20 o 
  -5  -6  14      179.67      222.48     33.93 o 
  -4  -6  14      165.25      225.17     17.67 o 
  -3  -6  14      759.26      698.56     27.31 o 
  -2  -6  14      515.66      493.97     16.30 o 
  -1  -6  14       12.10       23.72     13.96 o 
   0  -6  14       43.77       47.47      6.00 o 
   1  -6  14      127.54      176.22     35.80 o 
   2  -6  14      482.17      461.23     29.08 o 
   3  -6  14      222.02      210.76     25.73 o 
   4  -6  14       17.22       24.51     21.61 o 
   5  -6  14        1.42        2.26      1.88 o 
  -6  -5  14       67.41       76.48     23.85 o 
  -5  -5  14      185.12      227.40     12.31 o 
  -4  -5  14        4.46       22.10     22.40 o 
  -3  -5  14       40.12       69.37     41.19 o 
  -2  -5  14      349.34      325.47     12.25 o 
  -1  -5  14        9.48       26.73     17.70 o 
   0  -5  14      764.33      735.26     13.50 o 
   1  -5  14       91.29       96.86     15.84 o 
   2  -5  14        6.89       16.10      5.98 o 
   3  -5  14      225.35      229.51      3.24 o 
   4  -5  14      331.05      281.76     50.47 o 
   5  -5  14       94.10       80.11      7.82 o 
   6  -5  14       59.77       61.64     20.48 o 
  -6  -4  14       28.60       46.45     44.53 o 
  -5  -4  14      288.71      272.45     13.62 o 
  -4  -4  14       29.68       43.31      8.69 o 
  -3  -4  14        3.19       14.55     18.43 o 
  -2  -4  14      656.98      629.36     41.00 o 
  -1  -4  14      910.85      841.55     17.68 o 
   0  -4  14       42.91       55.90     11.27 o 
   1  -4  14      230.81      216.49     39.65 o 
   2  -4  14       42.44       39.01     12.40 o 
   3  -4  14      124.40      150.45     12.28 o 
   4  -4  14      275.43      292.36     12.55 o 
   5  -4  14      150.33      202.79     20.16 o 
   6  -4  14      187.13      165.92     27.33 o 
  -7  -3  14      144.00      190.48     34.12 o 
  -6  -3  14      336.97      359.87     21.05 o 
  -5  -3  14      103.39      116.30     42.22 o 
  -4  -3  14       59.12       70.78     17.91 o 
  -3  -3  14      195.02      259.17     29.59 o 
  -2  -3  14       10.50        7.11      1.46 o 
  -1  -3  14      305.82      349.82     18.38 o 
   0  -3  14     1065.18     1022.89     18.50 o 
   1  -3  14        8.69       14.50      8.39 o 
   2  -3  14        1.71        4.67      5.11 o 
   3  -3  14        5.48        6.56      6.57 o 
   4  -3  14       30.59       32.66      8.61 o 
   5  -3  14        1.96        1.47      1.18 o 
   6  -3  14        5.83        7.73     30.44 o 
  -7  -2  14      141.98      145.71      8.81 o 
  -6  -2  14       18.99       32.00      8.95 o 
  -5  -2  14       23.75       56.41     27.12 o 
  -4  -2  14      155.22      138.78     14.75 o 
  -3  -2  14      208.95      221.58     15.86 o 
  -2  -2  14       59.98      175.99     31.72 o 
  -1  -2  14      139.28      141.78     18.79 o 
   0  -2  14      259.46      318.11     18.16 o 
   1  -2  14      534.72      480.05     10.10 o 
   2  -2  14      906.71      988.83     63.37 o 
   3  -2  14      131.96      117.27      7.87 o 
   4  -2  14        0.67       21.48     12.20 o 
   5  -2  14        2.17        8.68     15.34 o 
   6  -2  14      105.38       89.73     14.80 o 
  -7  -1  14      218.55      292.08     31.39 o 
  -6  -1  14       56.85       68.42     15.47 o 
  -5  -1  14      772.56      686.52     29.74 o 
  -4  -1  14      452.02      533.77     30.70 o 
  -3  -1  14        6.62       16.13     16.16 o 
  -2  -1  14      117.57      113.40      1.88 o 
  -1  -1  14      108.09      163.75     14.05 o 
   0  -1  14     1472.36     1452.36     39.97 o 
   1  -1  14     1620.24     1606.58     29.19 o 
   2  -1  14      331.98      366.61     14.98 o 
   3  -1  14       59.48       56.23      3.78 o 
   4  -1  14       24.38       35.02      9.04 o 
   5  -1  14       54.99       49.22      7.82 o 
   6  -1  14        1.39        9.48      8.60 o 
  -7   0  14        3.08        3.77      8.29 o 
  -6   0  14      219.81      247.47     26.01 o 
  -5   0  14      395.27      403.92     21.21 o 
  -4   0  14      365.73      386.43     15.60 o 
  -3   0  14      307.25      325.46     31.57 o 
  -2   0  14        0.45       15.17     10.46 o 
  -1   0  14        3.62       29.78     40.90 o 
   0   0  14        9.12       10.79      4.17 o 
   1   0  14      159.56      232.52     13.29 o 
   2   0  14        1.10        3.20      4.79 o 
   3   0  14      336.77      309.65     15.43 o 
   4   0  14        2.49        1.13      0.38 o 
   5   0  14        1.11       14.23      5.30 o 
  -7   1  14       30.13       36.00      7.98 o 
  -6   1  14       41.37       51.18      8.76 o 
  -5   1  14       15.95       13.67      2.33 o 
  -4   1  14      136.80      146.91     28.37 o 
  -3   1  14      139.29      182.51     18.85 o 
  -2   1  14      320.16      300.26     23.23 o 
  -1   1  14     1589.75     1734.59     21.82 o 
   0   1  14      155.00      273.12     25.56 o 
   1   1  14      107.95      102.64     12.78 o 
   2   1  14      459.73      471.48     25.30 o 
   3   1  14      256.90      264.79     28.46 o 
   4   1  14      161.42      210.61     26.85 o 
   5   1  14      909.79      767.23     11.22 o 
  -7   2  14      139.48      118.91      7.45 o 
  -6   2  14       35.86       37.38      4.81 o 
  -5   2  14       13.88       47.69     35.34 o 
  -4   2  14      109.02      123.83     40.15 o 
  -3   2  14      265.62      262.63     11.18 o 
  -2   2  14      518.67      461.00     28.76 o 
  -1   2  14      174.98      172.57      9.75 o 
   0   2  14      429.40      429.01     20.97 o 
   1   2  14       40.04       43.69      7.50 o 
   2   2  14      331.51      310.87     11.03 o 
   3   2  14      284.91      273.56     33.32 o 
   4   2  14      242.89      209.58      6.61 o 
  -6   3  14       91.28       96.79     17.72 o 
  -5   3  14       47.96       68.05     11.09 o 
  -4   3  14       11.30        7.92     36.57 o 
  -3   3  14      223.23      284.40     24.60 o 
  -2   3  14       55.54       66.69     18.49 o 
  -1   3  14       19.02       20.30      1.32 o 
   0   3  14       85.71       85.90      9.24 o 
   1   3  14       21.43       28.09     46.37 o 
   2   3  14       55.34       63.43     11.50 o 
   3   3  14       78.87       87.44     18.99 o 
   4   3  14        0.10        0.00      0.09 o 
  -6   4  14       27.20       32.78     14.79 o 
  -5   4  14        6.50       39.38     20.42 o 
  -4   4  14        8.17       21.85     14.54 o 
  -3   4  14        0.98        5.63      7.27 o 
  -2   4  14       26.51       37.54      6.41 o 
  -1   4  14      230.88      246.94     23.21 o 
   0   4  14      234.00      300.62     26.57 o 
   1   4  14      220.19      226.08     13.27 o 
   2   4  14       92.17       88.85      9.24 o 
  -4   5  14       27.90       46.17     14.93 o 
  -3   5  14       15.61       30.35     21.58 o 
  -2   5  14       73.01       69.39     11.83 o 
  -1   5  14      354.84      337.73     31.90 o 
   0   5  14      126.11      130.59     49.62 o 
   1   5  14       12.53       30.25     19.47 o 
  -2  -8  15       91.06       97.45     17.25 o 
  -1  -8  15       79.86       82.85      5.28 o 
   0  -8  15       40.92       46.59     25.56 o 
   1  -8  15       15.43       16.87     32.38 o 
   2  -8  15        1.11       10.85      6.75 o 
   3  -8  15        0.02        4.36      7.92 o 
  -3  -7  15       68.25       77.76     38.36 o 
  -2  -7  15      517.29      490.09      9.70 o 
  -1  -7  15      353.45      299.53     58.38 o 
   0  -7  15        3.67        4.52      3.30 o 
   1  -7  15       87.18       87.09      6.31 o 
   2  -7  15       66.17       75.30     23.24 o 
   3  -7  15       15.28       26.01      9.90 o 
   4  -7  15      129.29      129.97     11.86 o 
  -4  -6  15       23.80       43.54     35.91 o 
  -3  -6  15        3.26        7.73     10.83 o 
  -2  -6  15      444.39      461.22     26.74 o 
  -1  -6  15       46.97       50.85      6.12 o 
   0  -6  15       78.33       69.04      5.55 o 
   1  -6  15        5.77        6.10     18.90 o 
   2  -6  15      178.52      190.78     30.38 o 
   3  -6  15        8.74       20.03      7.88 o 
   4  -6  15        3.70        6.09     11.83 o 
   5  -6  15       57.36       56.95     22.89 o 
  -5  -5  15       11.98       18.57      5.21 o 
  -4  -5  15      142.63      138.93      6.69 o 
  -3  -5  15      511.10      486.69     16.52 o 
  -2  -5  15      449.91      439.81     24.88 o 
  -1  -5  15        0.59        2.24      5.79 o 
   0  -5  15      644.94      652.80     18.45 o 
   1  -5  15       73.03       65.34     10.81 o 
   2  -5  15       94.87       97.07     14.20 o 
   3  -5  15      316.72      311.12     15.19 o 
   4  -5  15        2.36        5.82      7.71 o 
   5  -5  15       28.55       30.71     11.17 o 
  -6  -4  15      367.29      316.21      7.80 o 
  -5  -4  15      414.81      397.75      8.28 o 
  -4  -4  15      342.41      311.41     25.12 o 
  -3  -4  15      475.82      457.92      5.09 o 
  -2  -4  15       25.65       47.32     24.08 o 
  -1  -4  15     1470.72     1348.84     37.89 o 
   0  -4  15      111.64      139.71     14.32 o 
   1  -4  15      403.78      366.24     47.03 o 
   2  -4  15      951.00      843.93     29.59 o 
   3  -4  15       81.11       72.52     25.87 o 
   4  -4  15       11.08       25.12      6.88 o 
   5  -4  15       61.67       54.45      6.09 o 
  -6  -3  15      217.43      217.07     11.22 o 
  -5  -3  15      405.14      358.51     48.44 o 
  -4  -3  15       46.30       64.09     20.08 o 
  -3  -3  15      269.05      242.93     11.50 o 
  -2  -3  15       15.68       30.82      9.14 o 
  -1  -3  15       84.04       80.04     11.27 o 
   0  -3  15       40.84       43.79     10.27 o 
   1  -3  15      129.71      175.63     18.08 o 
   2  -3  15      140.07      145.57     20.07 o 
   3  -3  15       57.44       61.82      9.35 o 
   4  -3  15        9.54       14.00      4.15 o 
   5  -3  15       10.07        9.14      1.13 o 
  -7  -2  15        1.24       10.58     14.37 o 
  -6  -2  15       22.19       29.55     12.06 o 
  -5  -2  15        1.73        6.22      1.88 o 
  -4  -2  15        0.36       12.44     28.18 o 
  -3  -2  15       62.74       55.18     28.56 o 
  -2  -2  15        5.94       16.56     12.30 o 
  -1  -2  15      243.23      261.28     12.39 o 
   0  -2  15      188.72      162.70     17.65 o 
   1  -2  15       53.70       60.29     14.36 o 
   2  -2  15      112.91      148.36     29.17 o 
   3  -2  15      268.92      241.14     32.07 o 
   4  -2  15      430.42      391.16     18.37 o 
   5  -2  15      257.35      289.06     12.86 o 
  -7  -1  15       60.43       77.47     20.53 o 
  -6  -1  15       83.85      131.44     13.15 o 
  -5  -1  15       58.01       57.32      4.38 o 
  -4  -1  15      830.48      783.31     11.23 o 
  -3  -1  15      388.88      352.59      8.77 o 
  -2  -1  15      926.49      819.33      7.56 o 
  -1  -1  15      926.88      915.28     16.62 o 
   0  -1  15      386.22      368.99     36.92 o 
   1  -1  15       23.47       50.23     16.49 o 
   2  -1  15      178.02      217.39     15.72 o 
   3  -1  15      271.87      252.74     32.42 o 
   4  -1  15      110.60      108.95     11.86 o 
   5  -1  15       18.56       66.56     51.37 o 
  -7   0  15        0.14        2.07      5.80 o 
  -6   0  15       11.61       25.42     22.32 o 
  -5   0  15       58.05       56.36     29.59 o 
  -4   0  15      156.89      159.42     24.26 o 
  -3   0  15      434.05      390.49     19.32 o 
  -2   0  15      144.07      208.45     20.17 o 
  -1   0  15       57.49       66.65     23.17 o 
   0   0  15      427.52      402.75     27.36 o 
   1   0  15      198.17      184.32     26.69 o 
   2   0  15      147.01      156.75     41.25 o 
   3   0  15      136.71      180.73      9.89 o 
   4   0  15        7.17       26.21     20.70 o 
   5   0  15        3.79        4.45      1.32 o 
  -7   1  15       31.57       38.15      5.80 o 
  -6   1  15      188.98      196.44     34.12 o 
  -5   1  15      281.92      276.77     17.12 o 
  -4   1  15        9.53       28.55     21.01 o 
  -3   1  15      480.87      509.75     15.91 o 
  -2   1  15      104.91      113.13     12.82 o 
  -1   1  15       92.18       96.84     13.83 o 
   0   1  15      572.99      564.36     19.73 o 
   1   1  15      292.94      366.81     22.14 o 
   2   1  15       75.42       67.96     12.21 o 
   3   1  15        0.69        1.13      1.13 o 
   4   1  15       11.00       18.86     22.45 o 
  -6   2  15      433.68      401.20     22.73 o 
  -5   2  15      386.61      415.42     22.05 o 
  -4   2  15      279.45      269.18     38.50 o 
  -3   2  15       63.89      102.23     41.19 o 
  -2   2  15      190.84      196.77     12.57 o 
  -1   2  15      272.66      297.71      9.62 o 
   0   2  15      494.70      455.58     33.22 o 
   1   2  15      534.77      532.49     18.33 o 
   2   2  15        1.57       11.39      6.81 o 
   3   2  15       27.60       35.44      5.56 o 
   4   2  15        7.25       18.86     13.42 o 
  -6   3  15       82.79       90.19     15.08 o 
  -5   3  15       56.72       58.93     21.66 o 
  -4   3  15       35.92      105.69     33.55 o 
  -3   3  15       39.28       48.33      9.52 o 
  -2   3  15      228.48      297.43     27.40 o 
  -1   3  15       29.26       29.28      9.49 o 
   0   3  15       18.43       17.17      9.19 o 
   1   3  15       13.46       36.14     31.70 o 
   2   3  15      187.05      194.71      7.60 o 
   3   3  15      110.01      130.19     23.19 o 
  -5   4  15      127.91      119.59      9.19 o 
  -4   4  15      177.45      168.09     26.38 o 
  -3   4  15      579.21      550.09     19.04 o 
  -2   4  15       86.20       85.01     12.58 o 
  -1   4  15        0.52        1.62      8.15 o 
   0   4  15        4.52        4.15      2.33 o 
   1   4  15      175.02      172.62     22.81 o 
   2   4  15      194.50      208.63     18.56 o 
  -3   5  15      141.60      152.78     42.79 o 
  -2   5  15        3.77        5.18      3.30 o 
  -1   5  15       20.30       23.20      8.05 o 
  -1  -8  16       14.84       38.64     37.98 o 
   0  -8  16       20.02       35.29     11.87 o 
   1  -8  16      366.73      422.93     21.84 o 
   2  -8  16      157.40      150.45      9.52 o 
  -3  -7  16       79.18       81.35     11.73 o 
  -2  -7  16        8.60       21.87     15.51 o 
  -1  -7  16       53.45       48.52      5.57 o 
   0  -7  16       60.90       80.77     34.59 o 
   1  -7  16       88.46       85.41      9.94 o 
   2  -7  16      336.89      332.48     12.10 o 
   3  -7  16       60.84       63.62     26.86 o 
  -4  -6  16       94.19      102.20     18.89 o 
  -3  -6  16        2.53        8.26     10.53 o 
  -2  -6  16       85.78      116.99     31.71 o 
  -1  -6  16       20.37       39.38     11.24 o 
   0  -6  16      270.10      321.49     15.17 o 
   1  -6  16      172.20      183.52     22.01 o 
   2  -6  16       82.69      102.05     25.88 o 
   3  -6  16       22.93       22.80     23.10 o 
   4  -6  16       58.43       54.00      7.13 o 
  -5  -5  16      124.90      217.18     28.04 o 
  -4  -5  16       63.66       74.55      6.60 o 
  -3  -5  16      275.01      285.22     17.12 o 
  -2  -5  16      356.99      325.66      8.80 o 
  -1  -5  16       58.09       68.33      7.42 o 
   0  -5  16       39.49       39.08     14.60 o 
   1  -5  16      302.67      323.60     11.88 o 
   2  -5  16       41.84       42.75      8.04 o 
   3  -5  16      267.38      311.33     12.89 o 
   4  -5  16      252.40      249.45     11.85 o 
   5  -5  16        7.99        7.29     16.96 o 
  -5  -4  16        2.70        4.00      1.48 o 
  -4  -4  16      265.25      335.26     31.91 o 
  -3  -4  16      775.10      723.44     25.54 o 
  -2  -4  16      214.22      240.19     15.13 o 
  -1  -4  16       30.99       56.53     16.20 o 
   0  -4  16       11.32       12.74      1.68 o 
   1  -4  16       62.74       79.89     11.32 o 
   2  -4  16      217.79      196.52     23.48 o 
   3  -4  16      451.08      418.39     11.94 o 
   4  -4  16      241.15      294.91     26.27 o 
   5  -4  16       17.13       23.28      9.14 o 
  -6  -3  16       15.94       24.50     10.00 o 
  -5  -3  16      106.31      126.77     29.46 o 
  -4  -3  16       65.79       64.05      1.98 o 
  -3  -3  16      352.12      341.98     24.60 o 
  -2  -3  16      100.92      124.99     15.66 o 
  -1  -3  16       34.74       41.96     11.69 o 
   0  -3  16        6.05        7.99      7.28 o 
   1  -3  16      265.20      265.23      9.78 o 
   2  -3  16      195.59      165.82      5.47 o 
   3  -3  16       42.75       46.01     15.41 o 
   4  -3  16       64.90       72.49      8.81 o 
   5  -3  16      181.27      173.32      4.05 o 
  -6  -2  16      210.98      232.75     11.45 o 
  -5  -2  16       81.90       89.23     29.32 o 
  -4  -2  16       76.54       83.78      9.00 o 
  -3  -2  16       54.47       73.27     11.41 o 
  -2  -2  16      603.37      564.47      5.99 o 
  -1  -2  16       93.30      104.82      9.90 o 
   0  -2  16      806.14      712.61     13.43 o 
   1  -2  16      986.51      906.96     18.93 o 
   2  -2  16      120.60      104.40      3.63 o 
   3  -2  16       16.57       25.13      4.35 o 
   4  -2  16      269.43      281.20     13.48 o 
   5  -2  16      369.25      341.00     24.50 o 
  -6  -1  16      113.72       99.56      6.11 o 
  -5  -1  16       95.64       95.35      4.88 o 
  -4  -1  16       69.57       70.43      9.57 o 
  -3  -1  16       63.23       62.61      4.23 o 
  -2  -1  16      716.33      658.16     19.23 o 
  -1  -1  16      822.77      748.54     21.50 o 
   0  -1  16      107.53      124.89     13.84 o 
   1  -1  16      145.66      177.24     18.38 o 
   2  -1  16       58.44       95.31     21.95 o 
   3  -1  16       18.18       25.73     20.42 o 
   4  -1  16       57.28       57.29      6.22 o 
   5  -1  16        3.37        8.07     16.78 o 
  -6   0  16       42.77       52.68      5.98 o 
  -5   0  16       13.31       43.95     24.90 o 
  -4   0  16        0.52        7.19     10.54 o 
  -3   0  16        8.50       10.84     11.52 o 
  -2   0  16      131.88      169.94     16.16 o 
  -1   0  16        1.51        6.50      4.67 o 
   0   0  16       97.68       87.06      5.38 o 
   1   0  16      111.36       90.03      9.33 o 
   2   0  16       46.87       37.54     10.93 o 
   3   0  16       21.18       29.88      5.00 o 
   4   0  16       62.33       62.49      7.90 o 
  -6   1  16      128.70      137.43     13.71 o 
  -5   1  16      232.14      228.94     15.98 o 
  -4   1  16      311.18      390.91     30.64 o 
  -3   1  16      300.27      295.25     12.82 o 
  -2   1  16      103.89      107.16      7.26 o 
  -1   1  16       15.39       27.35      6.59 o 
   0   1  16      280.73      292.80     11.38 o 
   1   1  16      628.29      556.36     11.00 o 
   2   1  16      506.75      451.11     10.22 o 
   3   1  16      408.25      373.66     11.72 o 
   4   1  16      130.52      173.20     14.82 o 
  -6   2  16       48.94       59.02      7.65 o 
  -5   2  16      246.81      236.06     20.36 o 
  -4   2  16      266.87      255.20     12.91 o 
  -3   2  16       58.50       59.90      5.69 o 
  -2   2  16       39.86       33.90      4.83 o 
  -1   2  16        1.63        0.28      5.81 o 
   0   2  16      162.42      170.79     17.76 o 
   1   2  16      151.24      223.39     27.31 o 
   2   2  16       23.83       26.24     11.35 o 
   3   2  16        0.25        5.19      6.87 o 
  -5   3  16        4.18       12.05      7.16 o 
  -4   3  16        9.58       22.60      8.92 o 
  -3   3  16       86.11      103.46     14.17 o 
  -2   3  16      183.07      249.04     23.24 o 
  -1   3  16      233.14      286.35     25.32 o 
   0   3  16      140.28      198.20     15.30 o 
   1   3  16        1.51        8.96      7.39 o 
   2   3  16       42.27       39.52      5.85 o 
  -4   4  16        5.15       10.36      3.59 o 
  -3   4  16       67.61       78.45     15.66 o 
  -2   4  16      371.50      306.97     27.33 o 
  -1   4  16      341.95      361.07     45.99 o 
   0   4  16      406.98      410.21     16.12 o 
  -2  -7  17      266.84      287.37     17.58 o 
  -1  -7  17      322.99      350.14     37.51 o 
   0  -7  17       16.99       15.65      7.63 o 
   1  -7  17       35.47       37.15     21.03 o 
   2  -7  17      271.00      262.43     10.65 o 
  -3  -6  17       28.53       30.16     14.33 o 
  -2  -6  17       35.97       47.29     18.26 o 
  -1  -6  17        1.90        9.44      7.63 o 
   0  -6  17      109.57      135.36     20.20 o 
   1  -6  17      244.01      291.99     16.58 o 
   2  -6  17       20.08       39.21      9.43 o 
   3  -6  17       71.87       78.12     42.41 o 
  -4  -5  17       45.26       67.54     15.26 o 
  -3  -5  17        1.31       38.36     43.92 o 
  -2  -5  17      120.15      119.24      7.54 o 
  -1  -5  17      133.16      132.23     11.86 o 
   0  -5  17      111.26       95.56     34.31 o 
   1  -5  17       25.86       50.19     16.30 o 
   2  -5  17       68.18       78.53     20.44 o 
   3  -5  17        0.32       23.71     15.74 o 
   4  -5  17      108.63      104.61     17.51 o 
  -5  -4  17        6.50        5.85      1.31 o 
  -4  -4  17       18.42       31.99      8.79 o 
  -3  -4  17       43.05       41.17      7.92 o 
  -2  -4  17       51.04       74.17     38.93 o 
  -1  -4  17      561.50      506.88     17.24 o 
   0  -4  17       17.57       39.09     14.01 o 
   1  -4  17       27.95       36.86      5.07 o 
   2  -4  17       52.81       61.58     26.84 o 
   3  -4  17       57.56       94.44     43.73 o 
   4  -4  17       42.22       36.86      5.56 o 
  -5  -3  17        1.99       23.79     24.89 o 
  -4  -3  17       65.95       49.10     19.37 o 
  -3  -3  17        9.08        5.56      1.13 o 
  -2  -3  17       29.79       42.58      9.03 o 
  -1  -3  17        9.23       15.31     13.93 o 
   0  -3  17       15.03       27.69     21.99 o 
   1  -3  17        7.75       25.14     22.01 o 
   2  -3  17      138.65      199.11     15.39 o 
   3  -3  17      129.24      138.19     14.74 o 
   4  -3  17       17.76       36.14     10.17 o 
  -6  -2  17        0.18        3.54      1.86 o 
  -5  -2  17      127.05      130.41     27.36 o 
  -4  -2  17      236.81      219.08     27.61 o 
  -3  -2  17      170.72      192.15     23.42 o 
  -2  -2  17       12.05       21.10     13.01 o 
  -1  -2  17       21.67       47.94     15.51 o 
   0  -2  17      416.49      385.95     14.06 o 
   1  -2  17      465.82      484.47     13.23 o 
   2  -2  17      400.75      389.50     26.69 o 
   3  -2  17      346.33      344.18     26.44 o 
   4  -2  17       35.28       34.12     33.93 o 
  -6  -1  17       91.57       88.85     12.67 o 
  -5  -1  17      260.56      225.29     12.54 o 
  -4  -1  17      637.98      646.38     23.64 o 
  -3  -1  17      261.03      271.24     18.51 o 
  -2  -1  17       91.06      130.55      8.29 o 
  -1  -1  17       10.84       20.45     30.07 o 
   0  -1  17      169.36      162.46      5.52 o 
   1  -1  17       43.96       51.67     17.00 o 
   2  -1  17       92.34       95.49     24.72 o 
   3  -1  17       21.50       20.79      8.06 o 
   4  -1  17        0.50        9.48     11.60 o 
  -6   0  17       50.65       44.30      1.20 o 
  -5   0  17       82.22       63.17     10.13 o 
  -4   0  17       43.78       56.94     12.42 o 
  -3   0  17       95.76       97.76      2.17 o 
  -2   0  17      148.11      227.22     24.76 o 
  -1   0  17       45.90       44.96      6.50 o 
   0   0  17       65.78       73.40     17.27 o 
   1   0  17        8.29       10.62     10.01 o 
   2   0  17       94.51      122.69     31.62 o 
   3   0  17       55.13       70.37     12.84 o 
   4   0  17      420.00      417.20     15.96 o 
  -4   1  17       88.99       90.39      4.87 o 
  -3   1  17      133.34      162.18     14.14 o 
  -2   1  17       40.11       37.97     15.48 o 
  -1   1  17      311.00      282.78     20.73 o 
   0   1  17      324.00      331.90     13.38 o 
   1   1  17        0.01       11.28     14.67 o 
   2   1  17       50.38       70.12     29.03 o 
   3   1  17      110.25      117.23      5.06 o 
  -5   2  17      221.19      309.89     36.10 o 
  -4   2  17       49.56       73.80     31.06 o 
  -3   2  17      232.90      225.15     30.54 o 
  -2   2  17       26.46       39.58     15.52 o 
  -1   2  17       47.00       62.18      8.91 o 
   0   2  17        2.18        0.82      1.55 o 
   1   2  17        0.57        7.27     10.79 o 
   2   2  17       37.00       54.82     20.96 o 
  -4   3  17        3.76        4.43      3.44 o 
  -3   3  17        9.59       13.87     16.07 o 
  -2   3  17        1.36        1.41      1.60 o 
  -1   3  17       97.42       95.66      6.88 o 
   0   3  17      495.41      478.11     21.44 o 
   1   3  17      190.63      194.43     11.31 o 
   0  -7  18       86.59       82.37     11.78 o 
   1  -7  18        0.00        0.00      0.94 o 
  -2  -6  18       40.14       58.11     12.66 o 
  -1  -6  18       15.07       49.47     25.74 o 
   0  -6  18       45.36       62.30     12.63 o 
   1  -6  18      207.71      274.36     22.65 o 
   2  -6  18      297.79      309.52     12.21 o 
  -4  -5  18       71.19       97.27     26.39 o 
  -3  -5  18      160.66      169.50      8.66 o 
  -2  -5  18       31.98       44.65     25.77 o 
  -1  -5  18       88.04      103.02     14.67 o 
   0  -5  18      155.27      150.20     11.45 o 
   1  -5  18      244.10      267.19     16.17 o 
   2  -5  18       86.31      112.25     29.39 o 
   3  -5  18      148.35      160.51     11.31 o 
  -4  -4  18       76.56       61.07      0.94 o 
  -3  -4  18       61.28       51.51      6.59 o 
  -2  -4  18       16.95       25.45     15.27 o 
  -1  -4  18       19.12       38.92      8.79 o 
   0  -4  18      120.32      107.54      6.66 o 
   1  -4  18       23.63       27.18      8.38 o 
   2  -4  18      161.64      183.02      9.87 o 
  -5  -3  18       19.34       43.11     18.73 o 
  -4  -3  18       21.57       34.22      9.08 o 
  -3  -3  18       17.78       14.38     17.85 o 
  -2  -3  18      141.87      144.03     10.79 o 
  -1  -3  18      364.07      382.00     17.77 o 
   0  -3  18       15.05       35.03     16.60 o 
   1  -3  18       63.83       94.44     22.88 o 
   2  -3  18       47.22       69.16     17.50 o 
   3  -3  18      305.13      283.19      8.03 o 
   4  -3  18       34.28       41.75     30.25 o 
  -5  -2  18       43.11       39.76      7.12 o 
  -4  -2  18      354.83      332.77     10.27 o 
  -3  -2  18      266.29      247.83      8.34 o 
  -2  -2  18      528.48      482.62     10.51 o 
  -1  -2  18      263.01      239.29      5.33 o 
   0  -2  18        4.55        8.20     44.39 o 
   1  -2  18        1.73        2.45      1.90 o 
   2  -2  18        1.06        4.67     16.92 o 
   3  -2  18      217.92      202.50      6.82 o 
  -5  -1  18      145.75      148.56      6.62 o 
  -4  -1  18      313.51      261.29      4.67 o 
  -3  -1  18      222.61      215.05     23.04 o 
  -2  -1  18      145.52      137.17     21.35 o 
  -1  -1  18        6.01       29.37     13.31 o 
   0  -1  18       18.91       16.12     42.51 o 
   1  -1  18       27.51       42.58      8.96 o 
   2  -1  18       64.62       74.22     28.40 o 
   3  -1  18       55.56       73.47     26.97 o 
  -5   0  18      124.56      106.54     17.85 o 
  -4   0  18       25.97       23.64      9.34 o 
  -3   0  18       12.49       20.13      3.53 o 
  -2   0  18       70.86       83.60     34.12 o 
  -1   0  18       38.48       36.88      1.84 o 
   0   0  18      217.36      243.91     12.21 o 
   1   0  18      243.21      210.52     19.94 o 
   2   0  18      209.99      211.87     31.76 o 
   3   0  18        0.18        0.57      1.13 o 
  -5   1  18      772.55      744.72     18.52 o 
  -4   1  18      343.63      320.92      5.28 o 
  -3   1  18       17.59       48.53     27.15 o 
  -2   1  18      204.85      185.29      8.63 o 
  -1   1  18      386.48      356.55     21.39 o 
   0   1  18      339.81      294.24     24.83 o 
   1   1  18      338.27      350.84     14.45 o 
   2   1  18      347.72      398.39     43.73 o 
  -4   2  18        0.02        0.38     39.02 o 
  -3   2  18        2.51       20.97     27.22 o 
  -2   2  18        5.63        7.59      4.93 o 
  -1   2  18       14.81       11.40      2.33 o 
   0   2  18       51.26       49.39      9.24 o 
   1   2  18       11.36       23.32     11.50 o 
  -1  -6  19       64.52       75.29     15.65 o 
   0  -6  19        1.13       40.72     38.45 o 
   1  -6  19        0.22        5.75     18.57 o 
  -3  -5  19      117.87      119.19     14.42 o 
  -2  -5  19      407.79      401.99     11.52 o 
  -1  -5  19      116.07      103.11     31.58 o 
   0  -5  19       74.42       90.89     19.91 o 
   1  -5  19       25.76       27.80      8.20 o 
   2  -5  19       77.26       67.05     15.28 o 
  -3  -4  19      179.56      213.29     42.60 o 
  -2  -4  19       88.11       90.39     10.27 o 
  -1  -4  19        2.49        5.00      4.67 o 
   0  -4  19       54.86       48.48      6.41 o 
   1  -4  19       77.09       66.13      7.26 o 
   2  -4  19       52.85       54.47      7.57 o 
   3  -4  19       18.30       47.96     21.20 o 
  -4  -3  19        1.35        4.76      5.33 o 
  -3  -3  19        2.67        6.50     38.64 o 
  -2  -3  19        1.23        5.41     15.69 o 
  -1  -3  19       39.15       62.02     31.67 o 
   0  -3  19      116.95      149.21     13.24 o 
   1  -3  19      175.58      155.11     13.43 o 
   2  -3  19       58.85       58.56     10.04 o 
   3  -3  19        0.65        0.68      2.57 o 
  -4  -2  19      113.27      119.32     14.27 o 
  -3  -2  19        7.65        8.20      2.33 o 
  -2  -2  19      166.39      187.37     16.96 o 
  -1  -2  19      220.86      204.42     13.76 o 
   0  -2  19       88.34       80.28      9.10 o 
   1  -2  19       31.44       37.69      9.58 o 
   2  -2  19        0.14        0.84      1.83 o 
   3  -2  19        0.34        3.49      8.29 o 
  -4  -1  19       10.25       12.98      2.16 o 
  -3  -1  19       64.64       62.23      5.47 o 
  -2  -1  19       20.67       28.75      9.05 o 
  -1  -1  19       52.61       57.12     32.04 o 
   0  -1  19        2.19        5.25     11.94 o 
   1  -1  19        4.91       11.51      8.03 o 
   2  -1  19       30.31       45.60     15.49 o 
  -4   0  19      156.84      134.20      8.68 o 
  -3   0  19       59.24       50.12      3.16 o 
  -2   0  19       36.15       58.40     23.51 o 
  -1   0  19       28.10       48.13     14.26 o 
   0   0  19      169.08      179.27     25.26 o 
   1   0  19      274.75      284.73     29.41 o 
   2   0  19      540.67      496.54     19.13 o 
  -3   1  19       86.08      138.11     37.28 o 
  -2   1  19       78.46       79.92     10.06 o 
  -1   1  19       27.61       27.96      6.93 o 
   0   1  19       36.02       35.63     16.78 o 
   1   1  19      115.78       96.32      7.07 o 
  -1  -5  20       90.71       91.99     22.33 o 
   0  -5  20       43.55       45.36      7.85 o 
  -2  -4  20       22.90       38.31     29.45 o 
  -1  -4  20        4.85       22.60     10.46 o 
   0  -4  20       16.96       30.32     20.69 o 
   1  -4  20       20.24       47.06     18.12 o 
  -3  -3  20      545.57      526.29     15.92 o 
  -2  -3  20      172.69      221.18     13.38 o 
  -1  -3  20        9.50       17.49     15.52 o 
   0  -3  20       57.93       62.92     10.93 o 
   1  -3  20      172.46      159.75      3.30 o 
  -3  -2  20      255.46      232.23     20.36 o 
  -2  -2  20        5.35        8.11     16.21 o 
  -1  -2  20       10.03       35.23     15.17 o 
   0  -2  20        1.58        5.56      8.29 o 
   1  -2  20        8.80       27.90     13.10 o 
  -3  -1  20        0.00        0.41      8.15 o 
  -2  -1  20        0.36        1.23      3.30 o 
  -1  -1  20       48.10       61.73     24.32 o 
   0  -1  20       80.70       93.83      8.48 o 
   1  -1  20        0.74        1.01      6.74 o 
  -2   0  20      180.39      253.84     20.17 o 
  -1   0  20      133.22      128.93     10.13 o 
   0   0  20        8.61        7.54      1.60 o 
                                                 
